# Supplementary material for: n-Propyl 2,3,4,6-tetra-O-acetyl-β-d-glucopyran­oside
Source: Acta Crystallogr Sect E Struct Rep Online. 2013 Jan 4;69(Pt 2):o158. doi: 10.1107/S1600536812051495 (PMC3569225; doi:10.1107/S1600536812051495)
Supplement: Supplementary file 1 [file e-69-0o158-sup1.cif]

##############################################################################
#                                                                            #
# This CIF contains the data in a paper accepted for publication in          #
# Acta Crystallographica Section E. It conforms to the requirements of       #
# Notes for Authors for Acta Crystallographica Section E, and has been       #
# peer reviewed under the auspices of the IUCr Commission on Journals.       #
#                                                                            #
# Full details of the Crystallographic Information File format               #
# are given in the paper "The Crystallographic Information File (CIF):       #
# a New Standard Archive File for Crystallography" by S. R. Hall, F. H.      #
# Allen and I. D. Brown [Acta Cryst. (1991), A47, 655-685].                  #
#                                                                            #
# The current version of the core CIF dictionary is obtainable from          #
# ftp://ftp.iucr.org/pub/cif_core.dic.                                       #
#                                                                            #
# Software is freely available for graphical display of the structure(s)     #
# in this CIF. For information consult the CIF software page                 #
# http://www.iucr.org/resources/cif/software.                                #
#                                                                            #
# This file may be used for bona fide research purposes within the           #
# scientific community so long as proper attribution is given to the journal # 
# article from which it was obtained.                                        #
#                                                                            #
##############################################################################
data_I
_audit_creation_method     SHELXL-97
_chemical_name_systematic
;
(2<i>R</i>,3<i>R</i>,4<i>S</i>,5<i>R</i>,6<i>R</i>)-2-(Acetoxymethyl)-6-
propoxytetrahydro-2<i>H</i>-pyran-3,4,5-triyl triacetate
;
_chemical_name_common
;
<i>n</i>-Propyl 2,3,4,6-tetra-<i>O</i>-acetyl-\b-<i>D</i>-glucopyranoside
;
_chemical_formula_moiety     'C17 H26 O10'
_chemical_formula_sum     'C17 H26 O10'
_chemical_formula_iupac     'C17 H26 O10'
_chemical_formula_weight     390.38
_chemical_melting_point     ?
_symmetry_cell_setting     orthorhombic
_symmetry_space_group_name_H-M     'P 21 21 21'
_symmetry_space_group_name_hall     'P 2ac 2ab'
loop_
    _symmetry_equiv_pos_as_xyz
    'x, y, z'
    '-x+1/2, -y, z+1/2'
    '-x, y+1/2, -z+1/2'
    'x+1/2, -y+1/2, -z'
_cell_length_a     7.0072(11)
_cell_length_b     15.215(3)
_cell_length_c     19.579(3)
_cell_angle_alpha     90.00
_cell_angle_beta     90.00
_cell_angle_gamma     90.00
_cell_volume     2087.4(6)
_cell_formula_units_Z     4
_cell_measurement_reflns_used     1756
_cell_measurement_theta_min     2.47
_cell_measurement_theta_max     20.59
_cell_measurement_temperature     296(2)
_exptl_crystal_description     block
_exptl_crystal_colour     colourless
_exptl_crystal_size_max     0.47
_exptl_crystal_size_mid     0.41
_exptl_crystal_size_min     0.12
_exptl_crystal_density_diffrn     1.242
_exptl_crystal_density_meas     ?
_exptl_crystal_density_method     'not measured'
_exptl_crystal_F_000     832
_exptl_absorpt_coefficient_mu     0.103
_exptl_absorpt_correction_type     multi-scan
_exptl_absorpt_process_details     '(SADABS; Bruker, 2001)'
_exptl_absorpt_correction_T_min     0.1519
_exptl_absorpt_correction_T_max     0.3257
_exptl_special_details     ?
_diffrn_ambient_temperature     296(2)
_diffrn_radiation_type     MoK\a
_diffrn_radiation_wavelength     0.71073
_diffrn_radiation_source     'fine-focus sealed tube'
_diffrn_radiation_monochromator     graphite
_diffrn_measurement_device_type     'Bruker APEXII CCD'
_diffrn_measurement_method     '\f and \w scans'
_diffrn_detector_area_resol_mean     ?
_diffrn_reflns_number     12995
_diffrn_reflns_av_R_equivalents     0.0943
_diffrn_reflns_av_sigmaI/netI     0.0615
_diffrn_reflns_theta_min     1.70
_diffrn_reflns_theta_max     26.35
_diffrn_reflns_theta_full     26.35
_diffrn_measured_fraction_theta_max     0.999
_diffrn_measured_fraction_theta_full     0.999
_diffrn_reflns_limit_h_min     -8
_diffrn_reflns_limit_h_max     8
_diffrn_reflns_limit_k_min     -14
_diffrn_reflns_limit_k_max     19
_diffrn_reflns_limit_l_min     -22
_diffrn_reflns_limit_l_max     24
_diffrn_standards_number     0
_diffrn_standards_interval_count     ?
_diffrn_standards_interval_time     ?
_diffrn_standards_decay_%     ?
_refine_special_details
;
Refinement of <i>F</i>^2^ against ALL reflections. The weighted <i>R</i>-factor
<i>wR</i> and goodness of fit <i>S</i> are based on <i>F</i>^2^, conventional
<i>R</i>-factors <i>R</i> are based on <i>F</i>, with <i>F</i> set to zero for
negative <i>F</i>^2^. The threshold expression of <i>F</i>^2^ >
\s(<i>F</i>^2^) is used only for calculating <i>R</i>-factors(gt) <i>etc</i>.
and is not relevant to the choice of reflections for refinement.
<i>R</i>-factors based on <i>F</i>^2^ are statistically about twice as large
as those based on <i>F</i>, and <i>R</i>- factors based on ALL data will be
even larger.
;
_reflns_number_total     2444
_reflns_number_gt     1286
_reflns_threshold_expression     I>2\s(I)
_refine_ls_structure_factor_coef     Fsqd
_refine_ls_matrix_type     full
_refine_ls_R_factor_all     0.0877
_refine_ls_R_factor_gt     0.0441
_refine_ls_wR_factor_gt     0.1038
_refine_ls_wR_factor_ref     0.1216
_refine_ls_goodness_of_fit_ref     0.873
_refine_ls_restrained_S_all     0.873
_refine_ls_number_reflns     2444
_refine_ls_number_parameters     244
_refine_ls_number_restraints     0
_refine_ls_hydrogen_treatment     constr
_refine_ls_weighting_scheme     calc
_refine_ls_weighting_details
                 'calc w=1/[\s^2^(Fo^2^)+(0.0473P)^2^] where P=(Fo^2^+2Fc^2^)/3'
_atom_sites_solution_hydrogens     geom
_atom_sites_solution_primary     direct
_atom_sites_solution_secondary     difmap
_refine_ls_shift/su_max     0.000
_refine_ls_shift/su_mean     0.000
_refine_diff_density_max     0.148
_refine_diff_density_min     -0.129
_refine_ls_extinction_method     none
_refine_ls_extinction_coef     ?
loop_
    _atom_type_symbol
    _atom_type_description
    _atom_type_scat_dispersion_real
    _atom_type_scat_dispersion_imag
    _atom_type_scat_source
    'C' 'C' 0.0033 0.0016
                         'International Tables Vol C Tables 4.2.6.8 and 6.1.1.4'
    'H' 'H' 0.0000 0.0000
                         'International Tables Vol C Tables 4.2.6.8 and 6.1.1.4'
    'O' 'O' 0.0106 0.0060
                         'International Tables Vol C Tables 4.2.6.8 and 6.1.1.4'
_computing_data_collection     'APEX2 (Bruker, 2001)'
_computing_cell_refinement     'SAINT (Bruker, 2001)'
_computing_data_reduction     'SAINT (Bruker, 2001)'
_computing_structure_solution     'SHELXS97 (Sheldrick, 2008)'
_computing_structure_refinement     'SHELXL97 (Sheldrick, 2008)'
_computing_molecular_graphics
               'SHELXTL (Sheldrick, 2008) and ORTEPIII (Burnett & Johnson,1996)'
_computing_publication_material     'SHELXTL (Sheldrick, 2008)'
loop_
    _atom_site_type_symbol
    _atom_site_label
    _atom_site_fract_x
    _atom_site_fract_y
    _atom_site_fract_z
    _atom_site_U_iso_or_equiv
    _atom_site_adp_type
    _atom_site_calc_flag
    _atom_site_refinement_flags
    _atom_site_occupancy
    _atom_site_symmetry_multiplicity
    _atom_site_disorder_assembly
    _atom_site_disorder_group
    O O1 -0.5821(4) -0.44666(15) 0.11382(11) 0.0723(7) Uani d . 1 1 . .
    O O2 -0.4530(6) -0.5422(2) 0.18823(14) 0.1102(11) Uani d . 1 1 . .
    O O3 -0.2268(3) -0.39673(15) 0.05183(11) 0.0658(6) Uani d . 1 1 . .
    O O4 -0.2904(6) -0.25348(18) 0.03622(15) 0.1102(11) Uani d . 1 1 . .
    O O5 -0.2593(4) -0.39896(14) -0.09808(11) 0.0669(7) Uani d . 1 1 . .
    O O6 0.0304(4) -0.4603(2) -0.10821(15) 0.0957(9) Uani d . 1 1 . .
    O O7 -0.5722(4) -0.57770(15) -0.04254(12) 0.0729(7) Uani d . 1 1 . .
    O O8 -0.7407(4) -0.59780(17) 0.05611(13) 0.0857(8) Uani d . 1 1 . .
    O O9 -0.2672(4) -0.62575(15) -0.12723(11) 0.0738(7) Uani d . 1 1 . .
    O O10 -0.2239(5) -0.6686(2) -0.23468(15) 0.1215(12) Uani d . 1 1 . .
    C C1 -0.5591(7) -0.4835(3) 0.17671(19) 0.0767(11) Uani d . 1 1 . .
    C C2 -0.6884(7) -0.4384(3) 0.22700(18) 0.1032(15) Uani d . 1 1 . .
    H H2A -0.6717 -0.4641 0.2714 0.155 Uiso calc R 1 1 . .
    H H2B -0.8187 -0.4453 0.2128 0.155 Uiso calc R 1 1 . .
    H H2C -0.6574 -0.3770 0.2289 0.155 Uiso calc R 1 1 . .
    C C3 -0.4973(5) -0.4916(2) 0.05674(16) 0.0597(9) Uani d . 1 1 . .
    H H3A -0.4081 -0.5364 0.0733 0.072 Uiso calc R 1 1 . .
    C C4 -0.3908(5) -0.4247(2) 0.01340(16) 0.0591(9) Uani d . 1 1 . .
    H H4A -0.4734 -0.3744 0.0034 0.071 Uiso calc R 1 1 . .
    C C5 -0.1930(7) -0.3094(3) 0.06182(19) 0.0737(11) Uani d . 1 1 . .
    C C6 -0.0292(7) -0.2960(3) 0.1081(2) 0.0915(14) Uani d . 1 1 . .
    H H6A -0.0080 -0.2342 0.1143 0.137 Uiso calc R 1 1 . .
    H H6B 0.0827 -0.3224 0.0885 0.137 Uiso calc R 1 1 . .
    H H6C -0.0558 -0.3228 0.1514 0.137 Uiso calc R 1 1 . .
    C C7 -0.3248(5) -0.4675(2) -0.05259(15) 0.0560(9) Uani d . 1 1 . .
    H H7A -0.2198 -0.5082 -0.0429 0.067 Uiso calc R 1 1 . .
    C C8 -0.0781(6) -0.4022(3) -0.12245(17) 0.0685(10) Uani d . 1 1 . .
    C C9 -0.0396(7) -0.3275(3) -0.16879(19) 0.0945(14) Uani d . 1 1 . .
    H H9A 0.0885 -0.3317 -0.1859 0.142 Uiso calc R 1 1 . .
    H H9B -0.0545 -0.2733 -0.1443 0.142 Uiso calc R 1 1 . .
    H H9C -0.1277 -0.3290 -0.2063 0.142 Uiso calc R 1 1 . .
    C C10 -0.4873(5) -0.5170(2) -0.08911(17) 0.0639(10) Uani d . 1 1 . .
    H H10A -0.5840 -0.4746 -0.1040 0.077 Uiso calc R 1 1 . .
    C C11 -0.6544(6) -0.5349(3) 0.01541(18) 0.0699(10) Uani d . 1 1 . .
    H H11A -0.7481 -0.4910 0.0007 0.084 Uiso calc R 1 1 . .
    C C12 -0.9385(8) -0.6126(4) 0.0406(3) 0.135(2) Uani d . 1 1 . .
    H H12A -1.0041 -0.5565 0.0400 0.162 Uiso calc R 1 1 . .
    H H12B -0.9480 -0.6377 -0.0048 0.162 Uiso calc R 1 1 . .
    C C13 -1.0301(9) -0.6678(5) 0.0862(4) 0.162(3) Uani d . 1 1 . .
    H H13A -0.9848 -0.7270 0.0775 0.195 Uiso calc R 1 1 . .
    H H13B -1.1649 -0.6670 0.0750 0.195 Uiso calc R 1 1 . .
    C C14 -1.0134(8) -0.6520(4) 0.1606(3) 0.163(3) Uani d . 1 1 . .
    H H14A -1.0800 -0.6974 0.1849 0.245 Uiso calc R 1 1 . .
    H H14B -1.0682 -0.5960 0.1716 0.245 Uiso calc R 1 1 . .
    H H14C -0.8812 -0.6525 0.1735 0.245 Uiso calc R 1 1 . .
    C C15 -0.4194(6) -0.5683(3) -0.14971(17) 0.0765(11) Uani d . 1 1 . .
    H H15A -0.5234 -0.6027 -0.1686 0.092 Uiso calc R 1 1 . .
    H H15B -0.3731 -0.5288 -0.1848 0.092 Uiso calc R 1 1 . .
    C C16 -0.1777(7) -0.6732(3) -0.1757(2) 0.0798(12) Uani d . 1 1 . .
    C C17 -0.0204(7) -0.7261(3) -0.1465(2) 0.0987(15) Uani d . 1 1 . .
    H H17A 0.0397 -0.7594 -0.1822 0.148 Uiso calc R 1 1 . .
    H H17B -0.0704 -0.7654 -0.1126 0.148 Uiso calc R 1 1 . .
    H H17C 0.0718 -0.6877 -0.1258 0.148 Uiso calc R 1 1 . .
loop_
    _atom_site_aniso_label
    _atom_site_aniso_U_11
    _atom_site_aniso_U_22
    _atom_site_aniso_U_33
    _atom_site_aniso_U_12
    _atom_site_aniso_U_13
    _atom_site_aniso_U_23
    O1 0.0767(17) 0.0846(17) 0.0556(14) 0.0178(15) 0.0109(13) 0.0092(12)
    O2 0.130(3) 0.124(3) 0.0759(18) 0.050(3) 0.0144(18) 0.0268(17)
    O3 0.0678(16) 0.0658(15) 0.0638(14) 0.0028(14) -0.0051(13) 0.0010(12)
    O4 0.149(3) 0.0707(18) 0.110(2) 0.010(2) -0.029(2) -0.0002(18)
    O5 0.0688(17) 0.0688(16) 0.0631(14) 0.0136(14) 0.0140(13) 0.0154(12)
    O6 0.0701(19) 0.115(2) 0.102(2) 0.0170(19) 0.0162(16) 0.0149(18)
    O7 0.0765(17) 0.0740(16) 0.0683(15) -0.0015(15) 0.0013(14) -0.0006(13)
    O8 0.0682(18) 0.101(2) 0.0875(18) -0.0126(16) -0.0038(15) 0.0267(16)
    O9 0.0829(19) 0.0780(16) 0.0605(14) 0.0182(15) -0.0064(14) -0.0084(13)
    O10 0.137(3) 0.159(3) 0.0689(18) 0.028(3) -0.001(2) -0.029(2)
    C1 0.076(3) 0.096(3) 0.058(2) 0.013(3) 0.006(2) 0.011(2)
    C2 0.114(4) 0.135(4) 0.061(2) 0.024(4) 0.019(3) 0.004(2)
    C3 0.057(2) 0.066(2) 0.0557(19) 0.0087(18) 0.0038(19) 0.0036(18)
    C4 0.059(2) 0.061(2) 0.058(2) 0.0083(19) 0.0021(18) 0.0073(17)
    C5 0.091(3) 0.068(3) 0.062(2) -0.003(2) 0.009(2) 0.005(2)
    C6 0.101(4) 0.096(3) 0.078(3) -0.021(3) -0.007(3) -0.001(2)
    C7 0.060(2) 0.057(2) 0.0511(18) 0.0119(18) 0.0043(18) 0.0055(17)
    C8 0.067(3) 0.084(3) 0.054(2) 0.001(3) 0.005(2) -0.001(2)
    C9 0.107(4) 0.103(3) 0.073(2) -0.023(3) 0.015(3) 0.013(2)
    C10 0.063(2) 0.073(2) 0.0561(19) 0.015(2) -0.0013(19) 0.0080(19)
    C11 0.063(2) 0.078(3) 0.069(2) 0.002(2) 0.002(2) 0.016(2)
    C12 0.094(4) 0.177(6) 0.134(4) -0.059(4) -0.025(4) 0.040(4)
    C13 0.084(4) 0.224(7) 0.179(6) -0.038(5) -0.009(4) 0.065(6)
    C14 0.100(5) 0.213(7) 0.176(6) 0.017(5) 0.048(5) 0.083(6)
    C15 0.084(3) 0.087(3) 0.059(2) 0.011(3) -0.011(2) -0.0033(19)
    C16 0.086(3) 0.087(3) 0.067(3) -0.002(3) 0.006(2) -0.013(2)
    C17 0.105(4) 0.094(3) 0.097(3) 0.024(3) 0.004(3) -0.015(3)
_geom_special_details
;
All e.s.d.'s (except the e.s.d. in the dihedral angle between two l.s. planes)
are estimated using the full covariance matrix. The cell e.s.d.'s are taken
into account individually in the estimation of e.s.d.'s in distances, angles
and torsion angles; correlations between e.s.d.'s in cell parameters are only
used when they are defined by crystal symmetry. An approximate (isotropic)
treatment of cell e.s.d.'s is used for estimating e.s.d.'s involving l.s.
planes.
;
loop_
    _geom_bond_atom_site_label_1
    _geom_bond_atom_site_label_2
    _geom_bond_site_symmetry_2
    _geom_bond_distance
    _geom_bond_publ_flag
    O1 C1 . 1.362(4) ?
    O1 C3 . 1.439(4) ?
    O2 C1 . 1.184(5) ?
    O3 C5 . 1.364(4) ?
    O3 C4 . 1.438(4) ?
    O4 C5 . 1.200(5) ?
    O5 C8 . 1.357(5) ?
    O5 C7 . 1.447(3) ?
    O6 C8 . 1.199(4) ?
    O7 C10 . 1.428(4) ?
    O7 C11 . 1.429(4) ?
    O8 C11 . 1.384(4) ?
    O8 C12 . 1.437(5) ?
    O9 C16 . 1.347(4) ?
    O9 C15 . 1.447(4) ?
    O10 C16 . 1.202(4) ?
    C1 C2 . 1.503(6) ?
    C2 H2A . 0.9600 ?
    C2 H2B . 0.9600 ?
    C2 H2C . 0.9600 ?
    C3 C11 . 1.517(5) ?
    C3 C4 . 1.521(5) ?
    C3 H3A . 0.9800 ?
    C4 C7 . 1.519(4) ?
    C4 H4A . 0.9800 ?
    C5 C6 . 1.476(6) ?
    C6 H6A . 0.9600 ?
    C6 H6B . 0.9600 ?
    C6 H6C . 0.9600 ?
    C7 C10 . 1.540(5) ?
    C7 H7A . 0.9800 ?
    C8 C9 . 1.479(5) ?
    C9 H9A . 0.9600 ?
    C9 H9B . 0.9600 ?
    C9 H9C . 0.9600 ?
    C10 C15 . 1.498(5) ?
    C10 H10A . 0.9800 ?
    C11 H11A . 0.9800 ?
    C12 C13 . 1.384(7) ?
    C12 H12A . 0.9700 ?
    C12 H12B . 0.9700 ?
    C13 C14 . 1.480(7) ?
    C13 H13A . 0.9700 ?
    C13 H13B . 0.9700 ?
    C14 H14A . 0.9600 ?
    C14 H14B . 0.9600 ?
    C14 H14C . 0.9600 ?
    C15 H15A . 0.9700 ?
    C15 H15B . 0.9700 ?
    C16 C17 . 1.479(6) ?
    C17 H17A . 0.9600 ?
    C17 H17B . 0.9600 ?
    C17 H17C . 0.9600 ?
loop_
    _geom_angle_atom_site_label_1
    _geom_angle_atom_site_label_2
    _geom_angle_atom_site_label_3
    _geom_angle_site_symmetry_1
    _geom_angle_site_symmetry_3
    _geom_angle
    _geom_angle_publ_flag
    C1 O1 C3 . . 117.3(3) ?
    C5 O3 C4 . . 120.2(3) ?
    C8 O5 C7 . . 119.2(3) ?
    C10 O7 C11 . . 112.3(3) ?
    C11 O8 C12 . . 114.1(3) ?
    C16 O9 C15 . . 116.9(3) ?
    O2 C1 O1 . . 123.8(4) ?
    O2 C1 C2 . . 126.7(4) ?
    O1 C1 C2 . . 109.5(4) ?
    C1 C2 H2A . . 109.5 ?
    C1 C2 H2B . . 109.5 ?
    H2A C2 H2B . . 109.5 ?
    C1 C2 H2C . . 109.5 ?
    H2A C2 H2C . . 109.5 ?
    H2B C2 H2C . . 109.5 ?
    O1 C3 C11 . . 108.7(3) ?
    O1 C3 C4 . . 108.6(3) ?
    C11 C3 C4 . . 110.4(3) ?
    O1 C3 H3A . . 109.7 ?
    C11 C3 H3A . . 109.7 ?
    C4 C3 H3A . . 109.7 ?
    O3 C4 C7 . . 109.2(3) ?
    O3 C4 C3 . . 107.3(3) ?
    C7 C4 C3 . . 109.7(3) ?
    O3 C4 H4A . . 110.2 ?
    C7 C4 H4A . . 110.2 ?
    C3 C4 H4A . . 110.2 ?
    O4 C5 O3 . . 122.1(4) ?
    O4 C5 C6 . . 126.9(4) ?
    O3 C5 C6 . . 110.9(4) ?
    C5 C6 H6A . . 109.5 ?
    C5 C6 H6B . . 109.5 ?
    H6A C6 H6B . . 109.5 ?
    C5 C6 H6C . . 109.5 ?
    H6A C6 H6C . . 109.5 ?
    H6B C6 H6C . . 109.5 ?
    O5 C7 C4 . . 108.1(2) ?
    O5 C7 C10 . . 107.5(2) ?
    C4 C7 C10 . . 112.3(3) ?
    O5 C7 H7A . . 109.6 ?
    C4 C7 H7A . . 109.6 ?
    C10 C7 H7A . . 109.6 ?
    O6 C8 O5 . . 122.5(3) ?
    O6 C8 C9 . . 126.4(4) ?
    O5 C8 C9 . . 111.0(4) ?
    C8 C9 H9A . . 109.5 ?
    C8 C9 H9B . . 109.5 ?
    H9A C9 H9B . . 109.5 ?
    C8 C9 H9C . . 109.5 ?
    H9A C9 H9C . . 109.5 ?
    H9B C9 H9C . . 109.5 ?
    O7 C10 C15 . . 107.5(3) ?
    O7 C10 C7 . . 109.1(3) ?
    C15 C10 C7 . . 112.8(3) ?
    O7 C10 H10A . . 109.1 ?
    C15 C10 H10A . . 109.1 ?
    C7 C10 H10A . . 109.1 ?
    O8 C11 O7 . . 108.6(3) ?
    O8 C11 C3 . . 108.1(3) ?
    O7 C11 C3 . . 109.2(3) ?
    O8 C11 H11A . . 110.3 ?
    O7 C11 H11A . . 110.3 ?
    C3 C11 H11A . . 110.3 ?
    C13 C12 O8 . . 114.0(5) ?
    C13 C12 H12A . . 108.8 ?
    O8 C12 H12A . . 108.8 ?
    C13 C12 H12B . . 108.8 ?
    O8 C12 H12B . . 108.8 ?
    H12A C12 H12B . . 107.7 ?
    C12 C13 C14 . . 120.0(6) ?
    C12 C13 H13A . . 107.3 ?
    C14 C13 H13A . . 107.3 ?
    C12 C13 H13B . . 107.3 ?
    C14 C13 H13B . . 107.3 ?
    H13A C13 H13B . . 106.9 ?
    C13 C14 H14A . . 109.5 ?
    C13 C14 H14B . . 109.5 ?
    H14A C14 H14B . . 109.5 ?
    C13 C14 H14C . . 109.5 ?
    H14A C14 H14C . . 109.5 ?
    H14B C14 H14C . . 109.5 ?
    O9 C15 C10 . . 107.9(3) ?
    O9 C15 H15A . . 110.1 ?
    C10 C15 H15A . . 110.1 ?
    O9 C15 H15B . . 110.1 ?
    C10 C15 H15B . . 110.1 ?
    H15A C15 H15B . . 108.4 ?
    O10 C16 O9 . . 121.3(4) ?
    O10 C16 C17 . . 127.1(4) ?
    O9 C16 C17 . . 111.5(3) ?
    C16 C17 H17A . . 109.5 ?
    C16 C17 H17B . . 109.5 ?
    H17A C17 H17B . . 109.5 ?
    C16 C17 H17C . . 109.5 ?
    H17A C17 H17C . . 109.5 ?
    H17B C17 H17C . . 109.5 ?
_iucr_refine_instructions_details
;
TITL fe355 in P2(1)2(1)2(1)
CELL 0.71073   7.0072  15.2148  19.5791  90.000  90.000  90.000
ZERR    4.00   0.0011   0.0027   0.0028   0.000   0.000   0.000
LATT -1
SYMM 0.5-X, -Y, 0.5+Z
SYMM -X, 0.5+Y, 0.5-Z
SYMM 0.5+X, 0.5-Y, -Z
SFAC C H O
UNIT 68 104 40
TEMP 23.000
L.S. 10
BOND
BOND $H
FMAP 2
PLAN 20
OMIT -2 52.7
OMIT     0   1  17
OMIT     0   2   4
ACTA
WGHT    0.047300
FVAR       0.23114
O1    3   -0.582093   -0.446671    0.113824    11.00000    0.07715    0.08549 =
         0.05595    0.00948    0.01133    0.01841
O2    3   -0.452759   -0.542217    0.188278    11.00000    0.13075    0.12506 =
         0.07632    0.02591    0.01513    0.05045
O3    3   -0.226938   -0.396688    0.051793    11.00000    0.06817    0.06625 =
         0.06440    0.00125   -0.00477    0.00215
O4    3   -0.290663   -0.253380    0.036290    11.00000    0.14935    0.07187 =
         0.11147    0.00109   -0.02939    0.01010
O5    3   -0.259308   -0.398945   -0.098074    11.00000    0.06946    0.06927 =
         0.06320    0.01564    0.01405    0.01342
O6    3    0.030774   -0.460300   -0.108154    11.00000    0.07092    0.11487 =
         0.10158    0.01490    0.01565    0.01717
O7    3   -0.572103   -0.577734   -0.042532    11.00000    0.07771    0.07487 =
         0.06802   -0.00032    0.00073   -0.00146
O8    3   -0.740563   -0.597869    0.056054    11.00000    0.06895    0.10230 =
         0.08809    0.02716   -0.00423   -0.01278
O9    3   -0.267235   -0.625769   -0.127217    11.00000    0.08337    0.07880 =
         0.06062   -0.00926   -0.00623    0.01954
O10   3   -0.224010   -0.668590   -0.234712    11.00000    0.13653    0.16147 =
         0.06883   -0.02897   -0.00141    0.02617
C1    1   -0.559314   -0.483447    0.176790    11.00000    0.07532    0.09683 =
         0.05904    0.01040    0.00566    0.01314
C2    1   -0.688245   -0.438373    0.227042    11.00000    0.11400    0.13428 =
         0.06091    0.00317    0.01943    0.02384
AFIX  33
H2A   2   -0.671544   -0.464105    0.271410    11.00000   -1.50000
H2B   2   -0.818553   -0.445213    0.212867    11.00000   -1.50000
H2C   2   -0.657069   -0.376982    0.228977    11.00000   -1.50000
AFIX   0
C3    1   -0.497318   -0.491559    0.056781    11.00000    0.05838    0.06670 =
         0.05525    0.00329    0.00447    0.00810
AFIX  13
H3A   2   -0.408066   -0.536342    0.073333    11.00000   -1.20000
AFIX   0
C4    1   -0.391073   -0.424765    0.013441    11.00000    0.05932    0.06247 =
         0.05736    0.00717    0.00156    0.00724
AFIX  13
H4A   2   -0.473735   -0.374428    0.003440    11.00000   -1.20000
AFIX   0
C5    1   -0.192880   -0.309368    0.061805    11.00000    0.09289    0.06790 =
         0.06194    0.00496    0.01060   -0.00353
C6    1   -0.029592   -0.296104    0.108111    11.00000    0.10110    0.09606 =
         0.07867   -0.00099   -0.00804   -0.02101
AFIX  33
H6A   2   -0.008310   -0.234297    0.114374    11.00000   -1.50000
H6B   2    0.082375   -0.322489    0.088670    11.00000   -1.50000
H6C   2   -0.056472   -0.322885    0.151452    11.00000   -1.50000
AFIX   0
C7    1   -0.325019   -0.467565   -0.052602    11.00000    0.06056    0.05753 =
         0.05136    0.00580    0.00385    0.01136
AFIX  13
H7A   2   -0.220033   -0.508272   -0.042963    11.00000   -1.20000
AFIX   0
C8    1   -0.078335   -0.402172   -0.122488    11.00000    0.06638    0.08662 =
         0.05475   -0.00165    0.00495    0.00228
C9    1   -0.039581   -0.327393   -0.168818    11.00000    0.10837    0.10301 =
         0.07331    0.01508    0.01475   -0.02146
AFIX  33
H9A   2    0.088532   -0.331617   -0.185879    11.00000   -1.50000
H9B   2   -0.054472   -0.273207   -0.144270    11.00000   -1.50000
H9C   2   -0.127670   -0.328858   -0.206354    11.00000   -1.50000
AFIX   0
C10   1   -0.487349   -0.516963   -0.089071    11.00000    0.06202    0.07375 =
         0.05631    0.00827   -0.00121    0.01484
AFIX  13
H10A  2   -0.584126   -0.474579   -0.103934    11.00000   -1.20000
AFIX   0
C11   1   -0.654270   -0.534892    0.015417    11.00000    0.06184    0.07723 =
         0.06953    0.01590    0.00252    0.00067
AFIX  13
H11A  2   -0.748072   -0.491029    0.000703    11.00000   -1.20000
AFIX   0
C12   1   -0.938356   -0.612787    0.040649    11.00000    0.09481    0.18118 =
         0.13509    0.04180   -0.02610   -0.06217
AFIX  23
H12A  2   -1.003838   -0.556627    0.039839    11.00000   -1.20000
H12B  2   -0.947786   -0.638110   -0.004693    11.00000   -1.20000
AFIX   0
C13   1   -1.030429   -0.667512    0.086272    11.00000    0.08655    0.22788 =
         0.17755    0.06299   -0.00730   -0.03775
AFIX  23
H13A  2   -0.986221   -0.726860    0.077486    11.00000   -1.20000
H13B  2   -1.165288   -0.666193    0.075141    11.00000   -1.20000
AFIX   0
C14   1   -1.013180   -0.651957    0.160590    11.00000    0.10222    0.21223 =
         0.17628    0.08099    0.04873    0.01612
AFIX  33
H14A  2   -1.079759   -0.697351    0.184921    11.00000   -1.50000
H14B  2   -1.067683   -0.595874    0.171737    11.00000   -1.50000
H14C  2   -0.880902   -0.652551    0.173347    11.00000   -1.50000
AFIX   0
C15   1   -0.419364   -0.568368   -0.149724    11.00000    0.08540    0.08778 =
         0.05929   -0.00374   -0.01050    0.01096
AFIX  23
H15A  2   -0.523360   -0.602743   -0.168583    11.00000   -1.20000
H15B  2   -0.373025   -0.528793   -0.184847    11.00000   -1.20000
AFIX   0
C16   1   -0.177712   -0.673181   -0.175664    11.00000    0.08753    0.08836 =
         0.06734   -0.01319    0.00753   -0.00256
C17   1   -0.020104   -0.726083   -0.146432    11.00000    0.10558    0.09556 =
         0.09662   -0.01539    0.00277    0.02453
AFIX  33
H17A  2    0.039972   -0.759440   -0.182068    11.00000   -1.50000
H17B  2   -0.070158   -0.765402   -0.112526    11.00000   -1.50000
H17C  2    0.071996   -0.687684   -0.125763    11.00000   -1.50000
HKLF 4
REM  fe355 in P2(1)2(1)2(1)
REM R1 =  0.0492 for   1984 Fo > 4sig(Fo)  and  0.1108 for all   4259 data
REM    244 parameters refined using      0 restraints
END
WGHT      0.0473      0.0000
REM Highest difference peak  0.135,  deepest hole -0.116,  1-sigma level  0.029
Q1    1  -0.8632 -0.6777  0.0320  11.00000  0.05    0.14
Q2    1  -0.3770 -0.2976  0.0622  11.00000  0.05    0.13
Q3    1  -0.6729 -0.6605  0.0546  11.00000  0.05    0.13
Q4    1  -0.8255 -0.6628  0.0271  11.00000  0.05    0.13
Q5    1  -0.4565 -0.6389 -0.0386  11.00000  0.05    0.12
Q6    1  -0.1431 -0.4657 -0.0733  11.00000  0.05    0.11
Q7    1  -0.0713 -0.2810 -0.0766  11.00000  0.05    0.11
Q8    1  -0.6357 -0.6456 -0.0356  11.00000  0.05    0.11
Q9    1  -0.1812 -0.2002  0.1002  11.00000  0.05    0.10
Q10   1  -0.1173 -0.4811 -0.1215  11.00000  0.05    0.10
Q11   1  -0.0236 -0.3599 -0.2261  11.00000  0.05    0.10
Q12   1  -0.2729 -0.3209 -0.0802  11.00000  0.05    0.10
Q13   1  -0.4791 -0.3592  0.1165  11.00000  0.05    0.10
Q14   1  -0.2308 -0.5611 -0.1603  11.00000  0.05    0.09
Q15   1  -0.3093 -0.5916 -0.1937  11.00000  0.05    0.09
Q16   1  -0.2489 -0.5277 -0.0617  11.00000  0.05    0.09
Q17   1  -0.7444 -0.7481  0.0202  11.00000  0.05    0.09
Q18   1  -0.2803 -0.5623 -0.1742  11.00000  0.05    0.09
Q19   1  -0.2215 -0.4441 -0.0085  11.00000  0.05    0.09
Q20   1  -0.3517 -0.3629 -0.0428  11.00000  0.05    0.09
;
data_global
_journal_date_recd_electronic     2012-11-27
_journal_date_accepted     2012-12-20
_journal_name_full     'Acta Crystallographica, Section E'
_journal_year     2013
_journal_volume     69
_journal_issue      2
_journal_page_first     o158
_journal_page_last     o158
_journal_paper_category     QO
_journal_paper_doi     10.1107/S1600536812051495
_journal_coeditor_code     BT6871
_publ_contact_author_name     'Franziska Emmerling'
_publ_contact_author_address
;
BAM Federal Institute for Materials Research and Testing
Department of Analytical Chemistry
Reference Materials
Richard-Willst\"atter-Strasse 11
D-12489 Berlin
Germany
;
_publ_contact_author_email     franziska.emmerling@bam.de
_publ_contact_author_fax     ?
_publ_contact_author_phone     ?
_publ_section_title
;
<i>n</i>-Propyl 2,3,4,6-tetra-<i>O</i>-acetyl-\b-<i>D</i>-glucopyranoside
;
loop_
    _publ_author_name
    _publ_author_footnote
    _publ_author_address
    'M\"onch, Bettina' .
;
BAM Federal Institute for Materials Research and Testing
Department of Analytical Chemistry
Reference Materials
Richard-Willst\"atter-Strasse 11
D-12489 Berlin
Germany
;
    'Emmerling, Franziska' .
;
BAM Federal Institute for Materials Research and Testing
Department of Analytical Chemistry
Reference Materials
Richard-Willst\"atter-Strasse 11
D-12489 Berlin
Germany
;
    'Kraus, Werner' .
;
BAM Federal Institute for Materials Research and Testing
Department of Analytical Chemistry
Reference Materials
Richard-Willst\"atter-Strasse 11
D-12489 Berlin
Germany
;
    'Becker, Roland' .
;
BAM Federal Institute for Materials Research and Testing
Department of Analytical Chemistry
Reference Materials
Richard-Willst\"atter-Strasse 11
D-12489 Berlin
Germany
;
    'Nehls, Irene' .
;
BAM Federal Institute for Materials Research and Testing
Department of Analytical Chemistry
Reference Materials
Richard-Willst\"atter-Strasse 11
D-12489 Berlin
Germany
;
