# Supplementary material for: n-Propyl 2,3,4,6-tetra-O-acetyl-β-d-glucopyran­oside
Source: Acta Crystallogr Sect E Struct Rep Online. 2013 Jan 4;69(Pt 2):o158. doi: 10.1107/S1600536812051495 (PMC3569225; doi:10.1107/S1600536812051495)
Supplement: Supplementary file 2 [file e-69-0o158-Isup2.hkl]

# 
# h,k,l, Fc-squared, Fo-squared, sigma(Fo-squared) and status flag 
# 
data_I
_shelx_title ' fe355 in P2(1)2(1)2(1)' 
_shelx_refln_list_code          4 
_shelx_F_calc_maximum      132.60 
_exptl_crystal_F_000       832.00 
_reflns_d_resolution_high  0.8008 
 
loop_ 
 _symmetry_equiv_pos_as_xyz 
 'x, y, z' 
 '-x+1/2, -y, z+1/2' 
 '-x, y+1/2, -z+1/2' 
 'x+1/2, -y+1/2, -z' 
 
_cell_length_a     7.0072 
_cell_length_b    15.2148 
_cell_length_c    19.5791 
_cell_angle_alpha  90.000 
_cell_angle_beta   90.000 
_cell_angle_gamma  90.000 
 
_shelx_F_squared_multiplier     1.000 
 
loop_ 
 _refln_index_h 
 _refln_index_k 
 _refln_index_l 
 _refln_F_squared_calc 
 _refln_F_squared_meas 
 _refln_F_squared_sigma 
 _refln_observed_status 
   2   0   0     2860.83     2833.25     33.88 o 
   4   0   0     4706.34     4610.78     94.37 o 
   6   0   0       94.88       69.27     18.31 o 
   8   0   0        0.46        8.30     13.97 o 
   1   1   0     2971.73     3296.70     66.04 o 
   2   1   0        1.92        0.70      1.73 o 
   3   1   0     1320.28     1275.03     21.44 o 
   4   1   0      167.72      157.25     13.48 o 
   5   1   0        9.61       11.50      6.31 o 
   6   1   0        2.32       -2.26      5.71 o 
   7   1   0        5.55        2.49     10.76 o 
   8   1   0        4.45        2.07      7.87 o 
   0   2   0    16120.91    16091.62    908.92 o 
   1   2   0       49.28       56.20      2.95 o 
   2   2   0     1919.94     2064.81     69.60 o 
   3   2   0       80.78       89.40      7.46 o 
   4   2   0       21.30        8.02      7.01 o 
   5   2   0        0.75        4.02      5.08 o 
   6   2   0       19.84       26.91      9.93 o 
   7   2   0       25.76       24.03      9.83 o 
   8   2   0        0.62        6.23      8.68 o 
   1   3   0    10694.13    10987.42    468.71 o 
   2   3   0      327.47      331.25     12.34 o 
   3   3   0      113.86      119.28     13.95 o 
   4   3   0       23.96       36.02      7.00 o 
   5   3   0      230.38      232.97     47.38 o 
   6   3   0       21.34       29.30     10.40 o 
   7   3   0        9.85        9.77     10.00 o 
   8   3   0        6.01       15.10     12.27 o 
   0   4   0      216.35      237.07     15.85 o 
   1   4   0     1430.32     1411.36     12.77 o 
   2   4   0     5160.04     4795.04    109.26 o 
   3   4   0      460.58      399.60     16.24 o 
   4   4   0      167.93      168.90     15.01 o 
   5   4   0       14.90       24.41      9.26 o 
   6   4   0      379.68      342.65     47.75 o 
   7   4   0        1.05       -0.34      6.71 o 
   8   4   0        0.37       -0.57      7.52 o 
   1   5   0        3.47        8.69      2.15 o 
   2   5   0       23.61       34.43     14.95 o 
   3   5   0      243.42      221.56     11.70 o 
   4   5   0      171.42      158.42     10.55 o 
   5   5   0        1.52       -0.59      4.11 o 
   6   5   0        0.10        2.18      7.27 o 
   7   5   0       77.96       80.24     16.64 o 
   8   5   0        1.07        1.10      8.25 o 
   0   6   0      967.42      924.87     38.13 o 
   1   6   0      671.15      655.63     50.65 o 
   2   6   0      874.87      856.62     23.61 o 
   3   6   0      551.76      593.51     18.36 o 
   4   6   0        2.16        1.83      4.29 o 
   5   6   0        2.49       -4.19      4.19 o 
   6   6   0      390.97      489.99     30.86 o 
   7   6   0       17.76       26.02     10.73 o 
   8   6   0        0.04        1.76      9.29 o 
   1   7   0      123.11      114.49      6.92 o 
   2   7   0        7.27       10.38      5.87 o 
   3   7   0       60.43       49.90      7.16 o 
   4   7   0      132.46      143.26     12.59 o 
   5   7   0       15.20       19.92      7.70 o 
   6   7   0        0.72        3.14      6.93 o 
   7   7   0        6.43        2.13      8.59 o 
   8   7   0        5.28        6.95     10.05 o 
   0   8   0      177.71      148.22     12.96 o 
   1   8   0        6.31        8.86      3.54 o 
   2   8   0      544.69      561.10     80.88 o 
   3   8   0      124.31      137.25      7.93 o 
   4   8   0      301.31      321.90     16.06 o 
   5   8   0        3.01       -1.98      5.41 o 
   6   8   0        0.01       -3.55      6.03 o 
   7   8   0       32.05       33.78     22.65 o 
   1   9   0      210.45      239.57     18.74 o 
   2   9   0        8.02       15.81      8.59 o 
   3   9   0       26.15       17.54      5.25 o 
   4   9   0       87.36       86.46     10.30 o 
   5   9   0       36.03       42.96     12.93 o 
   6   9   0       10.86        7.33      8.48 o 
   7   9   0        3.19        7.64      9.44 o 
   0  10   0       66.87       65.39     21.61 o 
   1  10   0       34.34       25.04      5.63 o 
   2  10   0      106.51       95.76     15.38 o 
   3  10   0       56.30       62.56      8.12 o 
   4  10   0      182.11      170.62     22.20 o 
   5  10   0       11.26       -2.83      6.98 o 
   6  10   0       13.74       12.97      8.87 o 
   7  10   0        1.84       -0.55      8.38 o 
   1  11   0      116.01      123.26     14.86 o 
   2  11   0       98.67      102.65     16.64 o 
   3  11   0        3.18        4.84      4.10 o 
   4  11   0       16.47       10.72      9.05 o 
   5  11   0        0.14       -0.78      7.84 o 
   6  11   0        7.44       11.57     10.65 o 
   7  11   0        0.35       -1.42      8.25 o 
   0  12   0       42.61       57.26     12.01 o 
   1  12   0       58.58       38.63      7.21 o 
   2  12   0        0.35       -5.66      5.93 o 
   3  12   0        1.46        0.48      8.02 o 
   4  12   0        0.53        1.13      7.74 o 
   5  12   0        2.35       -1.31      7.65 o 
   6  12   0        2.74        7.32      8.87 o 
   1  13   0       37.68       44.79      7.38 o 
   2  13   0       32.39       18.52     10.10 o 
   3  13   0       52.87       78.67     16.99 o 
   4  13   0       27.47       32.09     12.88 o 
   5  13   0        5.67        4.83      8.57 o 
   6  13   0        0.28        6.26     12.93 o 
   0  14   0      158.45      181.28     18.37 o 
   1  14   0        4.15       13.37      7.77 o 
   2  14   0      190.38      154.15     22.75 o 
   3  14   0        6.38       -0.65      8.61 o 
   4  14   0       14.76       35.45     13.60 o 
   5  14   0       13.83       20.57     11.70 o 
   1  15   0       20.00       16.81      8.87 o 
   2  15   0       10.28        5.06      7.65 o 
   3  15   0        2.12       12.19     10.95 o 
   4  15   0        0.54       -6.95      6.98 o 
   5  15   0        2.01        3.23      9.49 o 
   0  16   0        0.55       -9.06     10.38 o 
   1  16   0        0.48        7.59      8.02 o 
   2  16   0        0.56        0.48      5.84 o 
   3  16   0        0.01        5.20      9.45 o 
   4  16   0        0.07        1.23      8.95 o 
   1  17   0        0.88       -5.08     11.04 o 
   2  17   0        0.80        7.55      8.68 o 
   3  17   0        0.99        4.70      9.10 o 
   0  18   0        2.70        7.17     14.53 o 
   1  18   0        3.00       10.21     10.88 o 
   2  18   0        0.78        4.96     11.01 o 
   1   0   1     3906.42     4622.27    100.22 o 
   2   0   1      755.73      721.06     13.20 o 
   3   0   1        4.48        3.80      2.77 o 
   4   0   1       39.23       35.44      7.09 o 
   5   0   1        3.06        1.99      5.14 o 
   6   0   1       20.79       21.80      9.08 o 
   7   0   1        2.22        3.14      6.57 o 
   8   0   1        1.16       -6.13      7.39 o 
   0   1   1      236.81      249.71      6.21 o 
   1   1   1     5974.19     6528.27     99.09 o 
   2   1   1     2227.47     2317.46     31.05 o 
   3   1   1     1327.95     1332.60     16.10 o 
   4   1   1        2.39        1.96      2.87 o 
   5   1   1       34.98       50.91      8.00 o 
   6   1   1       35.29       34.95      7.66 o 
   7   1   1        3.38        0.35      4.49 o 
   8   1   1        0.06       -4.63      4.71 o 
   0   2   1      910.06      978.60     19.39 o 
   1   2   1     8137.42     8586.01    102.17 o 
   2   2   1     3130.33     2956.04    103.82 o 
   3   2   1      507.20      460.86     10.69 o 
   4   2   1       72.74       73.29      7.23 o 
   5   2   1      100.71       91.96      8.98 o 
   6   2   1       34.12       31.76      9.71 o 
   7   2   1       27.84       36.88      8.21 o 
   8   2   1       10.68       12.32      6.53 o 
   0   3   1      539.57      588.16     35.58 o 
   1   3   1    17582.85    16970.04    407.10 o 
   2   3   1      821.53      773.81     12.07 o 
   3   3   1      332.93      365.82      9.20 o 
   4   3   1       19.70       14.32      3.75 o 
   5   3   1       61.29       60.98      7.60 o 
   6   3   1        4.29        1.86      4.33 o 
   7   3   1        9.89       19.71      6.64 o 
   8   3   1        2.07        2.07      5.85 o 
   0   4   1      150.33      160.50      9.15 o 
   1   4   1     3632.42     3551.88    106.12 o 
   2   4   1      668.85      607.87     22.94 o 
   3   4   1      591.24      601.73     15.36 o 
   4   4   1      213.05      203.03      8.94 o 
   5   4   1        9.22        7.29      4.06 o 
   6   4   1       51.49       52.72      9.15 o 
   7   4   1       12.20       11.34      6.22 o 
   8   4   1        0.18        1.61      5.81 o 
   0   5   1     2243.33     2229.63     89.54 o 
   1   5   1     1942.16     1930.80     65.18 o 
   2   5   1      230.84      224.30      6.95 o 
   3   5   1      119.76      113.24      7.55 o 
   4   5   1      167.78      166.81      9.50 o 
   5   5   1        3.64        6.22      4.38 o 
   6   5   1        3.52        1.30      4.73 o 
   7   5   1        6.74        8.58      6.17 o 
   8   5   1        3.22        1.04      5.82 o 
   0   6   1      541.51      488.98     21.15 o 
   1   6   1       42.38       39.92      2.71 o 
   2   6   1       75.64       83.49      5.45 o 
   3   6   1      105.01       96.42      8.55 o 
   4   6   1       74.50       83.51      8.32 o 
   5   6   1      260.63      228.33     36.35 o 
   6   6   1        5.18        4.28      5.55 o 
   7   6   1       14.93       12.11      6.38 o 
   8   6   1        0.38       -4.75      5.61 o 
   0   7   1        0.23       -0.90      2.74 o 
   1   7   1       38.62       35.70      3.27 o 
   2   7   1      605.54      643.07     12.73 o 
   3   7   1      160.33      154.03      8.03 o 
   4   7   1       13.22       10.38      4.03 o 
   5   7   1      214.04      212.92     14.80 o 
   6   7   1        0.05        3.37      5.33 o 
   7   7   1       16.07       14.10      7.12 o 
   8   7   1        5.27        9.08      6.65 o 
   0   8   1        2.80        0.81      3.66 o 
   1   8   1     1462.12     1500.71     57.63 o 
   2   8   1      667.13      647.48     26.81 o 
   3   8   1        7.91        7.01      2.73 o 
   4   8   1        2.31        1.18      3.36 o 
   5   8   1      355.98      408.63     16.61 o 
   6   8   1       20.95       29.72      7.95 o 
   7   8   1       14.68       14.88      7.03 o 
   0   9   1        4.44        0.90      3.63 o 
   1   9   1       26.45       30.92      3.79 o 
   2   9   1       25.53       26.96      6.39 o 
   3   9   1       49.28       49.52      4.70 o 
   4   9   1       33.64       32.13      6.19 o 
   5   9   1       62.17       55.51      8.26 o 
   6   9   1        3.95        5.08      5.74 o 
   7   9   1       13.16       16.68      7.33 o 
   0  10   1        8.02        4.79      4.43 o 
   1  10   1       98.00      101.43      5.98 o 
   2  10   1       88.75       80.39     10.08 o 
   3  10   1       21.09       16.75      4.73 o 
   4  10   1       74.38       70.81      9.76 o 
   5  10   1       41.73       45.68      9.53 o 
   6  10   1       16.81       15.27      6.75 o 
   7  10   1        7.02       14.38      7.44 o 
   0  11   1       34.67       42.40      6.72 o 
   1  11   1        3.08        4.10      2.81 o 
   2  11   1       37.73       38.29      8.04 o 
   3  11   1      154.13      138.69     10.10 o 
   4  11   1        9.76        8.84      6.35 o 
   5  11   1        4.46        3.77      6.21 o 
   6  11   1        0.26       -5.00      5.00 o 
   7  11   1        2.64       -0.88      6.26 o 
   0  12   1       38.58       46.48      7.59 o 
   1  12   1      263.38      274.63     14.71 o 
   2  12   1        1.98        0.84      4.86 o 
   3  12   1       60.28       66.95      8.11 o 
   4  12   1       15.40       22.90      8.03 o 
   5  12   1       17.99       26.17      8.77 o 
   6  12   1       13.67       26.19      8.25 o 
   0  13   1       83.64       53.93      8.53 o 
   1  13   1       67.93       89.43      8.36 o 
   2  13   1       60.36       69.32     11.06 o 
   3  13   1       19.44       22.54      7.92 o 
   4  13   1       13.80        6.23      5.96 o 
   5  13   1        3.83        1.49      5.95 o 
   6  13   1        0.41        2.02      6.55 o 
   0  14   1        6.78       14.42      6.14 o 
   1  14   1       63.97       72.57      9.18 o 
   2  14   1       24.48       31.06      8.16 o 
   3  14   1        0.19       -0.38      5.58 o 
   4  14   1        2.10       -5.01      5.01 o 
   5  14   1        4.43       12.49      7.80 o 
   0  15   1       23.78       16.06      8.00 o 
   1  15   1       19.73       29.83      7.02 o 
   2  15   1       11.61       12.23      6.50 o 
   3  15   1       23.07       14.82      7.03 o 
   4  15   1        7.24        0.86      6.46 o 
   5  15   1        2.08       -1.54      6.64 o 
   0  16   1       10.54       10.88      9.14 o 
   1  16   1        2.79       -0.94      4.75 o 
   2  16   1       12.11       10.73      6.07 o 
   3  16   1       25.27       27.87      8.69 o 
   4  16   1        4.28        2.87      6.21 o 
   0  17   1        0.72        7.42      9.64 o 
   1  17   1        2.93        4.09      6.44 o 
   2  17   1        0.39       -4.02      5.16 o 
   3  17   1        8.07        7.37      6.16 o 
   0  18   1       18.31       34.23     14.15 o 
   1  18   1       11.60        8.83      6.58 o 
   2  18   1        2.18        7.14      7.09 o 
   0   0   2    15259.15    16220.08    395.84 o 
   1   0   2     8540.45     9248.28    197.17 o 
   2   0   2      487.33      550.88     13.70 o 
   3   0   2      204.08      230.66     10.39 o 
   4   0   2      130.52      147.02     12.15 o 
   5   0   2       78.72       69.80     10.73 o 
   6   0   2       12.29       10.07      7.67 o 
   7   0   2       34.72       47.62     12.29 o 
   8   0   2        8.07       15.99     10.74 o 
   0   1   2      176.23      189.78      7.39 o 
   1   1   2     1585.99     1747.85     28.14 o 
   2   1   2      497.92      570.45     10.97 o 
   3   1   2      776.10      772.34     13.18 o 
   4   1   2      113.47      107.86      8.03 o 
   5   1   2      128.61      140.83     11.48 o 
   6   1   2        3.09        4.00      4.65 o 
   7   1   2        2.98        2.30      4.91 o 
   8   1   2        0.35        5.02      6.37 o 
   0   2   2     3362.24     3295.06     64.99 o 
   1   2   2     2264.15     2387.54     38.07 o 
   2   2   2      280.05      293.22      6.35 o 
   3   2   2      692.62      716.60     16.72 o 
   4   2   2       37.78       42.20      5.50 o 
   5   2   2      164.35      144.49     11.13 o 
   6   2   2       24.61       15.76      5.48 o 
   7   2   2        6.72        6.55      5.40 o 
   8   2   2        5.51        2.20      5.71 o 
   0   3   2       22.90       25.93      2.19 o 
   1   3   2    11657.94    12168.81    288.56 o 
   2   3   2     2242.66     2240.12     33.02 o 
   3   3   2     1149.34     1177.68     21.75 o 
   4   3   2      100.89      108.43      8.74 o 
   5   3   2       98.09       91.22      9.05 o 
   6   3   2       63.37       85.76     10.07 o 
   7   3   2        7.07        9.02      5.73 o 
   8   3   2        0.46       -3.82      4.80 o 
   0   4   2       41.10       38.31      3.98 o 
   1   4   2     1952.82     2061.12     66.59 o 
   2   4   2      325.62      349.23     10.12 o 
   3   4   2      593.53      572.52     12.24 o 
   4   4   2      281.53      270.66     10.27 o 
   5   4   2      116.46      113.02     10.27 o 
   6   4   2      253.78      270.86     14.87 o 
   7   4   2       14.81       17.58      6.70 o 
   8   4   2        0.93        1.12      5.85 o 
   0   5   2      816.82      732.56     26.92 o 
   1   5   2      369.55      353.56     14.90 o 
   2   5   2     2842.90     2770.63     78.33 o 
   3   5   2      154.57      164.64      9.27 o 
   4   5   2       67.40       75.05      6.64 o 
   5   5   2       70.85       79.16      8.92 o 
   6   5   2       59.56       53.84      8.56 o 
   7   5   2       11.67       16.59      6.58 o 
   8   5   2        0.46       -3.01      5.99 o 
   0   6   2     3932.70     3721.12    128.70 o 
   1   6   2       38.60       40.85      3.53 o 
   2   6   2     1511.85     1382.23     61.41 o 
   3   6   2        2.97        2.11      2.63 o 
   4   6   2       93.04       81.53     18.09 o 
   5   6   2       68.51       77.07      7.70 o 
   6   6   2      191.47      224.02     15.09 o 
   7   6   2        8.76        7.75      6.00 o 
   8   6   2        0.40        0.71      5.89 o 
   0   7   2       40.26       36.26      5.25 o 
   1   7   2      337.40      365.42     14.31 o 
   2   7   2      536.62      537.88     17.79 o 
   3   7   2      574.45      560.08     23.24 o 
   4   7   2       71.63       75.68      8.22 o 
   5   7   2       53.43       61.84      7.95 o 
   6   7   2        9.42       10.49      5.04 o 
   7   7   2        3.50       -4.80      4.80 o 
   8   7   2        5.05        4.40      6.18 o 
   0   8   2      512.56      467.41     22.59 o 
   1   8   2       67.09       64.78      4.22 o 
   2   8   2      305.71      267.71     13.29 o 
   3   8   2       29.35       29.80      5.12 o 
   4   8   2      172.52      196.91     14.08 o 
   5   8   2       48.17       46.88      7.85 o 
   6   8   2       10.18       11.32      5.72 o 
   7   8   2        6.63        7.18      6.74 o 
   0   9   2       44.89       52.31      6.91 o 
   1   9   2      180.07      179.83      6.97 o 
   2   9   2       21.60       29.43      4.06 o 
   3   9   2        7.61        9.14      4.04 o 
   4   9   2      114.61      107.22     10.14 o 
   5   9   2      138.20      151.97     13.74 o 
   6   9   2       19.23       15.37      6.74 o 
   7   9   2        1.56        3.29      5.88 o 
   0  10   2      345.44      363.42     17.63 o 
   1  10   2       14.89       11.38      2.85 o 
   2  10   2       11.03        2.20      2.80 o 
   3  10   2       28.48       23.57      5.21 o 
   4  10   2      194.27      177.91     12.52 o 
   5  10   2       43.24       40.29      8.76 o 
   6  10   2        0.96        0.36      5.89 o 
   7  10   2        1.86        7.44      6.43 o 
   0  11   2        0.06        0.54      4.40 o 
   1  11   2       40.26       39.89      4.29 o 
   2  11   2       40.11       38.64      4.46 o 
   3  11   2       43.72       34.40      6.38 o 
   4  11   2       55.91       62.50      8.19 o 
   5  11   2        2.06        6.48      5.76 o 
   6  11   2       11.32       18.46      7.49 o 
   7  11   2        4.49        1.94      6.29 o 
   0  12   2       28.57       26.52      6.67 o 
   1  12   2       12.78       10.91      3.20 o 
   2  12   2       12.87        3.87      3.30 o 
   3  12   2       29.53       22.96      5.97 o 
   4  12   2       52.45       67.17     10.92 o 
   5  12   2        8.87        9.83      6.70 o 
   6  12   2        4.66       15.77      7.38 o 
   0  13   2        2.98        2.83      4.78 o 
   1  13   2       24.02       39.14      6.37 o 
   2  13   2       18.11       23.57      7.43 o 
   3  13   2      122.39      117.84     14.27 o 
   4  13   2        5.75        1.02      5.49 o 
   5  13   2        3.74        1.68      5.82 o 
   6  13   2        0.43        2.52      6.13 o 
   0  14   2       23.59       29.07      7.12 o 
   1  14   2        7.23       11.15      6.07 o 
   2  14   2       97.45       92.94     11.83 o 
   3  14   2        5.27        2.69      5.59 o 
   4  14   2       12.25       19.06      7.84 o 
   5  14   2        1.16       -5.64      5.90 o 
   0  15   2       25.71       16.52      7.83 o 
   1  15   2        3.89       -1.83      4.60 o 
   2  15   2       20.16       19.40      7.25 o 
   3  15   2        6.45        6.96      6.36 o 
   4  15   2        3.94        0.01      5.90 o 
   5  15   2        2.96       -4.30      5.83 o 
   0  16   2        0.32       -0.33      8.78 o 
   1  16   2        2.27        5.96      5.36 o 
   2  16   2        7.77        9.20      6.05 o 
   3  16   2        8.02        8.82      6.73 o 
   4  16   2        0.36       -3.30      5.92 o 
   0  17   2        0.19        2.56     11.32 o 
   1  17   2        6.42        3.65      6.49 o 
   2  17   2        5.33       16.86      6.78 o 
   3  17   2        0.22       -0.79      5.93 o 
   0  18   2       12.40       24.14     11.82 o 
   1  18   2        2.00        2.85      6.25 o 
   2  18   2        1.24        0.22      6.32 o 
   1   0   3     2739.25     2761.26     39.96 o 
   2   0   3      997.85     1091.78     24.19 o 
   3   0   3      366.09      371.34     17.38 o 
   4   0   3      162.60      209.25     13.71 o 
   5   0   3      310.38      334.49     18.53 o 
   6   0   3        0.08       -3.42      6.09 o 
   7   0   3       18.46       27.97     10.47 o 
   8   0   3        0.62       -0.60      7.94 o 
   0   1   3     3377.78     3519.39    160.13 o 
   1   1   3     1366.14     1476.24     27.94 o 
   2   1   3     1866.06     1861.65     33.74 o 
   3   1   3      290.22      277.09      9.90 o 
   4   1   3      189.73      207.49      9.57 o 
   5   1   3       16.06       15.85      5.38 o 
   6   1   3      118.10      115.05     10.98 o 
   7   1   3       51.27       50.83      9.11 o 
   8   1   3        2.37        4.13      5.82 o 
   0   2   3     1362.76     1577.27     30.42 o 
   1   2   3    11110.08    11847.07    212.14 o 
   2   2   3     1275.46     1410.49     32.42 o 
   3   2   3      319.98      274.92      9.69 o 
   4   2   3      130.10      119.03      8.01 o 
   5   2   3      103.95      113.24      9.57 o 
   6   2   3       20.95       22.18      6.12 o 
   7   2   3        2.14        2.84      4.71 o 
   8   2   3        4.96        3.64      6.00 o 
   0   3   3     1487.73     1346.70     51.23 o 
   1   3   3     3753.54     3866.47     79.45 o 
   2   3   3       12.11        7.33      2.12 o 
   3   3   3     1055.72     1015.73     27.16 o 
   4   3   3      234.34      254.82      9.67 o 
   5   3   3       13.17       13.17      4.75 o 
   6   3   3       25.14       29.99      6.77 o 
   7   3   3        6.36        2.94      4.75 o 
   8   3   3        8.04        8.64      6.52 o 
   0   4   3      375.71      351.80      9.02 o 
   1   4   3     2100.54     2244.41     52.42 o 
   2   4   3      626.90      544.39     13.99 o 
   3   4   3     1671.12     1637.60     32.48 o 
   4   4   3      111.71      106.59      7.33 o 
   5   4   3      170.29      177.34     12.50 o 
   6   4   3       50.94       52.89      8.26 o 
   7   4   3        2.92       10.09      5.80 o 
   8   4   3        4.27       13.28      6.48 o 
   0   5   3       19.47       15.82      3.28 o 
   1   5   3      553.50      562.71     12.75 o 
   2   5   3      816.13      777.65     22.86 o 
   3   5   3       21.39       23.78      3.10 o 
   4   5   3      161.78      135.22      8.14 o 
   5   5   3      240.36      239.20     11.30 o 
   6   5   3        2.91        2.92      4.58 o 
   7   5   3       16.75       17.78      6.67 o 
   8   5   3       10.27       11.63      7.06 o 
   0   6   3      323.79      271.09     10.82 o 
   1   6   3      443.87      443.34     13.73 o 
   2   6   3      488.27      496.98     21.14 o 
   3   6   3      728.21      781.28     28.95 o 
   4   6   3       10.99        8.80      3.05 o 
   5   6   3       10.54        5.37      4.32 o 
   6   6   3       45.15       46.62      7.97 o 
   7   6   3       10.67       12.83      6.03 o 
   8   6   3        0.60        3.82      6.19 o 
   0   7   3      177.15      168.48      9.26 o 
   1   7   3      678.27      613.20     19.31 o 
   2   7   3       37.08       58.63      7.52 o 
   3   7   3      249.01      242.63     12.92 o 
   4   7   3       20.56       16.12      3.99 o 
   5   7   3       49.76       50.10      7.34 o 
   6   7   3        0.03       -3.67      3.90 o 
   7   7   3        8.24        7.63      6.47 o 
   8   7   3        2.41       -1.56      6.37 o 
   0   8   3      104.09      103.69     10.71 o 
   1   8   3      115.57      130.39      6.60 o 
   2   8   3        9.21        7.53      2.98 o 
   3   8   3       75.99       61.92     15.93 o 
   4   8   3       75.64       77.45     10.19 o 
   5   8   3       62.33       50.40      7.32 o 
   6   8   3       18.46       20.75      6.74 o 
   7   8   3       13.02       17.65      7.19 o 
   0   9   3      166.45      165.60     11.26 o 
   1   9   3        6.86        5.76      2.27 o 
   2   9   3       72.07       75.81      6.96 o 
   3   9   3      105.41       92.16      8.50 o 
   4   9   3      128.86      132.92     11.34 o 
   5   9   3       41.17       42.68      7.44 o 
   6   9   3        1.29        4.87      5.98 o 
   7   9   3        0.89       -0.39      5.80 o 
   0  10   3        3.33       10.10      4.55 o 
   1  10   3       76.81       88.17      5.41 o 
   2  10   3       22.82       19.15      4.25 o 
   3  10   3       13.19       20.14      5.07 o 
   4  10   3      139.42      149.24     12.04 o 
   5  10   3        5.86        4.76      5.22 o 
   6  10   3        3.40        2.99      5.55 o 
   7  10   3        6.24       12.01      7.21 o 
   0  11   3       45.84       52.74      9.25 o 
   1  11   3       63.87       58.01      4.87 o 
   2  11   3       35.58       34.52      5.57 o 
   3  11   3       10.18        8.29      4.85 o 
   4  11   3       55.82       60.85      8.38 o 
   5  11   3       42.29       38.32      9.29 o 
   6  11   3        1.44       -0.25      6.29 o 
   7  11   3        1.42        1.59      6.59 o 
   0  12   3       35.95       58.76     10.19 o 
   1  12   3        7.27        9.65      3.16 o 
   2  12   3       34.01       34.66      5.62 o 
   3  12   3       57.44       49.28      7.75 o 
   4  12   3       10.47       15.76      7.18 o 
   5  12   3        8.98        6.91      6.34 o 
   6  12   3       12.62        8.91      7.32 o 
   0  13   3        0.58        7.69      5.83 o 
   1  13   3       25.63       39.39      6.45 o 
   2  13   3       77.08       80.31     10.72 o 
   3  13   3        6.33        6.18      4.79 o 
   4  13   3        6.50        0.41      5.52 o 
   5  13   3        1.29       -2.84      6.25 o 
   6  13   3        3.44        3.57      6.31 o 
   0  14   3       22.59       24.85      6.70 o 
   1  14   3        1.81       -0.40      3.72 o 
   2  14   3       33.39       24.15      7.34 o 
   3  14   3        3.45        1.37      5.38 o 
   4  14   3        0.23        2.88      5.36 o 
   5  14   3        6.40        3.15      5.74 o 
   0  15   3        7.34       11.51      7.04 o 
   1  15   3       14.39       11.10      6.45 o 
   2  15   3       14.76       10.54      6.78 o 
   3  15   3       11.41        5.48      6.05 o 
   4  15   3       11.01       16.20      7.62 o 
   5  15   3        1.79        1.05      6.47 o 
   0  16   3       27.14       23.38     12.26 o 
   1  16   3        2.34        3.66      5.25 o 
   2  16   3        5.61        6.84      6.37 o 
   3  16   3       11.07        6.75      6.92 o 
   4  16   3        5.82       10.59      6.80 o 
   0  17   3        9.59       10.35     10.74 o 
   1  17   3       10.10        8.16      6.30 o 
   2  17   3        1.33        0.43      5.95 o 
   3  17   3        1.31       -1.25      6.04 o 
   0  18   3       21.96       22.71     12.68 o 
   1  18   3        7.22        1.29      6.71 o 
   2  18   3        0.11        0.08      5.99 o 
   0   0   4     7933.34     7993.78    521.98 o 
   1   0   4     2716.71     2868.99     68.34 o 
   2   0   4     9384.73     9321.09    174.73 o 
   3   0   4      212.57      189.66     10.73 o 
   4   0   4      815.50      807.82     27.99 o 
   5   0   4       25.16       15.11      6.03 o 
   6   0   4       27.73       30.89      9.03 o 
   7   0   4       11.88       23.87     10.46 o 
   8   0   4        0.02        9.46      8.87 o 
   0   1   4       41.39       40.52      2.25 o 
   1   1   4     2131.90     2219.94     41.82 o 
   2   1   4     1999.30     1968.79     29.56 o 
   3   1   4      272.69      263.11      9.38 o 
   4   1   4       26.31       32.85      4.91 o 
   5   1   4       37.63       42.17      7.18 o 
   6   1   4        5.29        3.19      3.98 o 
   7   1   4        1.28        1.07      5.20 o 
   8   1   4       16.25       10.05      8.10 o 
   1   2   4     3949.39     3991.47     77.81 o 
   2   2   4      291.51      286.75      8.20 o 
   3   2   4      416.79      436.01     10.53 o 
   4   2   4      125.92      123.62      8.22 o 
   5   2   4        6.02        8.69      4.04 o 
   6   2   4       68.99       80.84      9.16 o 
   7   2   4       16.56       19.29      6.37 o 
   8   2   4        2.60        6.39      6.43 o 
   0   3   4    14219.22    13368.73    822.73 o 
   1   3   4      675.76      715.23     17.06 o 
   2   3   4     1240.55     1201.13     21.89 o 
   3   3   4     1291.65     1355.81     24.80 o 
   4   3   4      403.05      372.42     11.50 o 
   5   3   4      320.60      305.49     12.92 o 
   6   3   4       27.50       34.10      7.33 o 
   7   3   4        1.07        3.45      4.91 o 
   8   3   4       19.81       24.18      8.05 o 
   0   4   4       55.31       49.99      3.67 o 
   1   4   4      242.66      219.22      5.14 o 
   2   4   4     2730.43     2845.13     61.70 o 
   3   4   4      162.10      162.07      6.42 o 
   4   4   4       20.14       22.95      4.17 o 
   5   4   4       72.08       68.77      8.11 o 
   6   4   4       13.06       18.79      6.02 o 
   7   4   4        9.59        8.79      5.35 o 
   8   4   4        0.55        2.60      5.94 o 
   0   5   4       55.35       58.98      4.94 o 
   1   5   4     2597.80     2460.41     69.74 o 
   2   5   4     1082.21     1174.76     57.76 o 
   3   5   4      805.34      773.16     14.53 o 
   4   5   4      146.05      156.27      7.53 o 
   5   5   4      114.11      118.24      9.29 o 
   6   5   4       75.42       73.28      9.36 o 
   7   5   4       10.81        8.25      5.75 o 
   8   5   4        0.79       -4.95      5.74 o 
   0   6   4       17.52       17.58      3.87 o 
   1   6   4        3.17        1.73      1.46 o 
   2   6   4      117.58      120.78      7.87 o 
   3   6   4      227.90      200.00      7.53 o 
   4   6   4       26.00       27.24      3.72 o 
   5   6   4       58.21       48.98      6.66 o 
   6   6   4       25.28       20.07      5.63 o 
   7   6   4        3.11        8.59      5.41 o 
   8   6   4        1.02       -5.05      5.65 o 
   0   7   4       82.19      101.18      8.32 o 
   1   7   4        8.65        6.40      2.10 o 
   2   7   4       68.89       74.67      6.28 o 
   3   7   4       94.20      100.05      8.75 o 
   4   7   4        3.58       -0.88      2.87 o 
   5   7   4       17.34       12.19      4.48 o 
   6   7   4        3.48        0.97      4.47 o 
   7   7   4        3.08        4.97      5.94 o 
   8   7   4        0.22       -5.54      5.88 o 
   0   8   4        0.32       -0.08      2.88 o 
   1   8   4      155.32      161.07      7.85 o 
   2   8   4      337.51      348.51     11.79 o 
   3   8   4       79.82       77.54      7.77 o 
   4   8   4       36.82       24.49      6.57 o 
   5   8   4      111.81      108.44     10.87 o 
   6   8   4       20.12       18.97      6.33 o 
   7   8   4        0.75       -2.40      5.12 o 
   0   9   4       74.98       71.20      8.05 o 
   1   9   4      248.94      228.10      8.33 o 
   2   9   4        7.43        5.00      2.91 o 
   3   9   4        6.08        5.00      3.86 o 
   4   9   4      342.70      250.46     57.51 o 
   5   9   4      105.89       77.14     21.97 o 
   6   9   4        1.20        1.55      5.12 o 
   7   9   4        4.03        8.01      5.86 o 
   0  10   4       58.25       50.39      7.64 o 
   1  10   4        5.67        3.90      2.74 o 
   2  10   4      123.05      133.68      8.64 o 
   3  10   4       34.36       21.17      7.21 o 
   4  10   4       97.29      119.19     11.28 o 
   5  10   4       28.18       28.23      7.99 o 
   6  10   4        6.31       12.06      7.18 o 
   7  10   4        1.48        5.31      6.39 o 
   0  11   4      257.56      279.51     16.70 o 
   1  11   4       20.56       18.96      3.48 o 
   2  11   4       34.07       27.70      5.11 o 
   3  11   4      175.28      184.13     12.09 o 
   4  11   4       57.44       61.82      9.07 o 
   5  11   4       16.33       18.10      7.60 o 
   6  11   4        7.93        8.27      6.56 o 
   0  12   4      115.00      117.50     13.78 o 
   1  12   4      113.34       95.11      6.31 o 
   2  12   4        1.56        0.10      3.65 o 
   3  12   4      102.26      105.78      9.97 o 
   4  12   4       45.92       50.39      7.86 o 
   5  12   4        0.42       -0.09      5.70 o 
   6  12   4        4.30        6.51      7.29 o 
   0  13   4        0.00       -4.40      4.40 o 
   1  13   4       18.48        9.20      4.69 o 
   2  13   4       11.27        4.06      4.09 o 
   3  13   4       15.95        7.62      5.86 o 
   4  13   4        2.07        6.42      6.04 o 
   5  13   4        2.67        4.42      6.10 o 
   6  13   4        4.15        2.47      6.15 o 
   0  14   4        0.60       -5.24      5.24 o 
   1  14   4        0.41        0.31      3.71 o 
   2  14   4       14.84       10.16      6.26 o 
   3  14   4       14.94       14.00      7.13 o 
   4  14   4        0.99        0.42      5.53 o 
   5  14   4        2.62        6.95      6.74 o 
   0  15   4        0.03        1.15      6.28 o 
   1  15   4        3.88        2.40      5.22 o 
   2  15   4        5.81        7.78      5.82 o 
   3  15   4        4.05       -0.04      5.36 o 
   4  15   4        2.25       -2.00      5.50 o 
   5  15   4        1.47       -3.07      6.27 o 
   0  16   4        0.10        1.04      6.90 o 
   1  16   4       35.23       40.91      8.49 o 
   2  16   4        1.98        1.79      5.48 o 
   3  16   4        1.98        1.85      5.85 o 
   4  16   4        1.45       -2.25      5.39 o 
   0  17   4       16.45       21.75     11.82 o 
   1  17   4        1.78        7.78      6.40 o 
   2  17   4        2.18        3.32      6.21 o 
   3  17   4        1.08       -5.82      5.87 o 
   0  18   4        6.79        6.63     11.27 o 
   1  18   4        0.43        6.03      7.59 o 
   2  18   4        0.61        4.59      6.78 o 
   1   0   5     3416.27     3056.34    123.72 o 
   2   0   5      132.57      160.83      6.32 o 
   3   0   5      361.56      315.16     12.21 o 
   4   0   5      567.26      541.09     39.92 o 
   5   0   5       10.09       13.73      6.42 o 
   6   0   5       41.12       38.53      9.38 o 
   7   0   5       26.51       17.52      9.02 o 
   8   0   5       12.32       13.00      9.19 o 
   0   1   5     1355.24     1535.51     52.55 o 
   1   1   5     3706.93     3946.02    130.32 o 
   2   1   5      120.94      112.27      3.70 o 
   3   1   5      423.19      430.56     10.42 o 
   4   1   5     1105.07     1113.81     34.85 o 
   5   1   5       70.80       79.46      9.16 o 
   6   1   5        1.11        3.32      3.97 o 
   7   1   5        3.12        4.01      4.98 o 
   8   1   5        3.03        5.50      6.50 o 
   0   2   5      523.86      540.95     19.88 o 
   1   2   5      295.22      284.52      5.95 o 
   2   2   5       99.34      100.81      4.55 o 
   3   2   5      966.41      991.53     26.52 o 
   4   2   5       12.94       11.47      3.63 o 
   5   2   5        6.75        2.62      3.45 o 
   6   2   5       54.26       52.20      7.55 o 
   7   2   5       16.73       18.55      6.67 o 
   8   2   5       17.37       21.93      8.26 o 
   0   3   5     2420.50     2628.04    107.58 o 
   1   3   5      186.91      222.72      7.51 o 
   2   3   5      297.63      291.06      8.39 o 
   3   3   5      206.18      220.97      8.01 o 
   4   3   5       92.86      106.89      7.19 o 
   5   3   5       65.91       60.61      7.14 o 
   6   3   5       23.98       22.83      5.84 o 
   7   3   5        9.54        7.20      5.19 o 
   8   3   5        2.81        5.18      5.78 o 
   0   4   5      156.67      134.14      8.49 o 
   1   4   5      119.54      112.74      3.52 o 
   2   4   5      420.09      408.93     11.46 o 
   3   4   5      369.35      396.50     15.78 o 
   4   4   5      107.22      111.26      7.20 o 
   5   4   5       27.96       24.59      5.06 o 
   6   4   5        0.94        0.32      4.08 o 
   7   4   5        0.92        6.17      5.06 o 
   8   4   5        6.07        5.31      6.27 o 
   0   5   5      945.72      925.57     42.93 o 
   1   5   5        6.46        8.75      1.94 o 
   2   5   5     1250.56     1273.22     30.88 o 
   3   5   5      102.03      107.57      5.88 o 
   4   5   5       29.66       26.56      3.92 o 
   5   5   5       24.45       21.81      4.47 o 
   6   5   5        1.42       -0.59      4.00 o 
   7   5   5        6.47        7.96      5.40 o 
   8   5   5        5.89       10.66      6.33 o 
   0   6   5        0.41       -0.30      2.05 o 
   1   6   5      109.60       99.24      5.81 o 
   2   6   5      453.78      423.29     10.97 o 
   3   6   5      371.69      403.05     15.51 o 
   4   6   5      108.48      115.72      6.01 o 
   5   6   5        2.25        4.44      3.85 o 
   6   6   5        8.24       10.24      4.99 o 
   7   6   5        3.28        4.36      5.22 o 
   8   6   5        1.96        2.84      6.03 o 
   0   7   5      605.85      567.19     22.20 o 
   1   7   5      914.30      940.74     31.47 o 
   2   7   5       61.16       66.60      5.86 o 
   3   7   5      146.97      147.06      9.44 o 
   4   7   5      139.46      178.87      8.88 o 
   5   7   5       20.81       16.95      5.51 o 
   6   7   5       18.61       16.08      5.99 o 
   7   7   5        3.32        0.22      5.42 o 
   0   8   5       26.13       26.39      5.39 o 
   1   8   5      309.39      316.13     13.66 o 
   2   8   5      168.56      170.77      8.75 o 
   3   8   5        2.48        3.44      3.52 o 
   4   8   5      253.49      257.80     16.90 o 
   5   8   5       86.74       81.69      9.94 o 
   6   8   5        1.59       -2.96      4.56 o 
   7   8   5        0.18       -1.30      5.62 o 
   0   9   5       56.28       69.10      7.99 o 
   1   9   5       75.13       78.96      5.90 o 
   2   9   5       51.25       50.08      5.91 o 
   3   9   5      184.54      161.12     10.81 o 
   4   9   5      128.83      130.36     12.31 o 
   5   9   5       17.18       12.13      5.56 o 
   6   9   5        1.33        1.00      4.95 o 
   7   9   5        3.58        7.19      6.40 o 
   0  10   5      409.53      384.23     15.66 o 
   1  10   5       50.65       50.66      5.27 o 
   2  10   5       13.24        6.73      3.53 o 
   3  10   5      196.01      177.46     11.64 o 
   4  10   5       14.90       11.52      4.83 o 
   5  10   5        6.64        1.54      4.09 o 
   6  10   5        1.41        0.32      5.24 o 
   7  10   5        6.98       -1.47      6.24 o 
   0  11   5      106.96       92.54     12.28 o 
   1  11   5        8.99        8.31      3.54 o 
   2  11   5       14.99        8.03      4.03 o 
   3  11   5       37.90       34.18      6.33 o 
   4  11   5        8.51        3.45      3.69 o 
   5  11   5       35.84       28.49      8.28 o 
   6  11   5        1.88       -0.76      5.68 o 
   0  12   5       11.44        3.40      5.48 o 
   1  12   5       99.93      114.13      9.96 o 
   2  12   5       10.07        4.23      3.91 o 
   3  12   5        2.91       -4.49      4.49 o 
   4  12   5       14.89       16.22      5.50 o 
   5  12   5       18.79       17.86      7.09 o 
   6  12   5        4.17        1.34      6.25 o 
   0  13   5        0.00        2.27      5.63 o 
   1  13   5      118.08      155.46     11.00 o 
   2  13   5      172.66      205.22     12.39 o 
   3  13   5       22.18       15.53      6.52 o 
   4  13   5        7.50       10.31      6.71 o 
   5  13   5       33.25       44.28      9.88 o 
   6  13   5        2.52       -0.62      7.02 o 
   0  14   5       20.04       17.71      7.13 o 
   1  14   5       35.73       41.56      7.12 o 
   2  14   5        6.05        3.29      5.20 o 
   3  14   5        3.54        0.31      5.40 o 
   4  14   5        1.91        1.11      5.61 o 
   5  14   5        7.58        5.19      6.82 o 
   0  15   5       19.86        9.29      7.53 o 
   1  15   5        3.14        3.86      5.50 o 
   2  15   5       37.70       22.47      7.75 o 
   3  15   5        2.33       -0.88      5.32 o 
   4  15   5        0.13        1.50      5.79 o 
   5  15   5        0.06       -0.39      6.51 o 
   0  16   5        4.48        5.35      7.04 o 
   1  16   5        8.77       11.81      6.28 o 
   2  16   5        3.47        8.97      6.45 o 
   3  16   5        1.13        2.20      5.45 o 
   4  16   5        0.91        1.42      6.33 o 
   0  17   5       39.43       35.44     14.16 o 
   1  17   5        4.50        3.09      5.76 o 
   2  17   5        1.01        2.17      5.71 o 
   3  17   5        0.08        0.97      6.14 o 
   0  18   5        0.60        6.14      9.84 o 
   1  18   5        2.82       11.78      7.77 o 
   2  18   5        0.55        5.93      6.41 o 
   0   0   6      385.29      467.08     12.67 o 
   1   0   6     1679.72     1529.56     92.85 o 
   2   0   6     2262.93     2122.33     60.78 o 
   3   0   6      116.24      108.46     15.50 o 
   4   0   6      799.92      857.22     38.77 o 
   5   0   6      208.10      218.86     16.26 o 
   6   0   6        0.15       -5.01      5.01 o 
   7   0   6       64.27       75.41     16.00 o 
   8   0   6        5.88        7.90      8.93 o 
   0   1   6    11237.08    10473.85    298.40 o 
   1   1   6      269.63      304.86      9.88 o 
   2   1   6      127.77      131.71      4.61 o 
   3   1   6      845.94      816.12     21.20 o 
   4   1   6     1012.34      948.75     20.48 o 
   5   1   6       16.81       12.13      4.85 o 
   6   1   6       10.30        7.03      4.53 o 
   7   1   6       12.59        6.05      5.16 o 
   8   1   6       17.13       17.71      7.16 o 
   0   2   6      309.31      405.19     18.33 o 
   1   2   6      304.24      275.90     10.78 o 
   2   2   6     1122.84     1096.77     32.39 o 
   3   2   6      766.14      770.79     20.14 o 
   4   2   6      250.46      239.36      9.23 o 
   5   2   6       81.24       63.74      6.94 o 
   6   2   6       78.69       92.98      9.61 o 
   7   2   6       24.06       26.30      6.70 o 
   8   2   6        5.86       10.64      6.00 o 
   0   3   6       17.67       15.51      2.48 o 
   1   3   6     1477.82     1549.05     33.74 o 
   2   3   6     2030.84     2234.53     62.34 o 
   3   3   6       71.93       76.63      7.29 o 
   4   3   6       47.61       56.59      5.43 o 
   5   3   6       78.41       72.98      7.33 o 
   6   3   6       92.34       98.10      9.40 o 
   7   3   6       17.70       13.44      5.68 o 
   8   3   6        2.68        2.52      5.53 o 
   0   4   6      102.93      110.92      6.48 o 
   1   4   6      515.46      493.73     13.18 o 
   2   4   6     1601.77     1652.92     54.44 o 
   3   4   6      327.63      309.79     10.39 o 
   4   4   6       72.93       73.76      5.90 o 
   5   4   6       24.76       20.47      4.95 o 
   6   4   6       85.29       92.07      9.09 o 
   7   4   6        0.81       -2.16      4.14 o 
   8   4   6        0.84       -0.71      5.22 o 
   0   5   6     1989.55     1845.06     79.60 o 
   1   5   6      219.52      231.70      6.72 o 
   2   5   6     2320.68     2351.94     44.65 o 
   3   5   6      193.55      205.78      9.07 o 
   4   5   6      123.04      133.98      7.27 o 
   5   5   6       49.96       55.53      6.72 o 
   6   5   6      101.24      111.82     10.48 o 
   7   5   6        4.80        5.20      5.10 o 
   8   5   6        0.66       -3.08      5.55 o 
   0   6   6        3.42        1.89      2.32 o 
   1   6   6     1518.81     1495.57     43.45 o 
   2   6   6      369.15      344.74      9.58 o 
   3   6   6      255.83      292.73     10.07 o 
   4   6   6       81.92       81.55      6.23 o 
   5   6   6       68.57       70.51      7.37 o 
   6   6   6       18.49       21.33      6.34 o 
   7   6   6        1.05       -0.46      5.02 o 
   8   6   6        1.97        1.13      6.23 o 
   0   7   6        9.75        7.71      2.99 o 
   1   7   6      878.10      861.51     26.78 o 
   2   7   6      185.50      167.64      8.17 o 
   3   7   6      196.80      179.00      6.63 o 
   4   7   6      143.74      146.17      7.89 o 
   5   7   6       22.25       19.41      6.02 o 
   6   7   6       15.13       18.26      5.99 o 
   7   7   6        2.56        1.93      4.97 o 
   0   8   6       19.49       24.76      5.67 o 
   1   8   6      243.55      241.26     10.52 o 
   2   8   6       36.38       39.50      5.40 o 
   3   8   6      576.70      567.64     23.30 o 
   4   8   6       76.29       75.62      8.10 o 
   5   8   6        1.97        4.42      4.62 o 
   6   8   6        0.94        1.51      4.53 o 
   7   8   6        0.30       -0.68      5.75 o 
   0   9   6     1377.00     1419.58     68.60 o 
   1   9   6      303.71      299.70     15.36 o 
   2   9   6      119.75      101.76      8.31 o 
   3   9   6       53.70       56.98      7.19 o 
   4   9   6       89.74       91.10      9.36 o 
   5   9   6       36.46       38.85      6.98 o 
   6   9   6       19.79        7.72      5.46 o 
   7   9   6        1.13        6.82      6.73 o 
   0  10   6      307.99      331.75     16.92 o 
   1  10   6       81.96       81.66      6.14 o 
   2  10   6       21.55       22.99      4.85 o 
   3  10   6      201.45      189.83     12.02 o 
   4  10   6       74.68       81.44      9.07 o 
   5  10   6        9.19       11.68      5.54 o 
   6  10   6        0.31        3.64      5.38 o 
   7  10   6        1.00        3.40      7.43 o 
   0  11   6       26.08       28.31      8.04 o 
   1  11   6       21.83       14.75      3.89 o 
   2  11   6       31.46       29.63      5.66 o 
   3  11   6       97.66       91.08     11.03 o 
   4  11   6        0.28       -2.30      4.04 o 
   5  11   6       29.00       25.52      6.40 o 
   6  11   6        3.09        3.53      6.47 o 
   0  12   6       10.34       11.94      6.60 o 
   1  12   6       23.59       18.80      5.30 o 
   2  12   6       30.22       29.57      5.92 o 
   3  12   6       25.78       15.00      6.69 o 
   4  12   6        9.44       15.59      5.36 o 
   5  12   6        4.63       -5.21      5.21 o 
   6  12   6        1.91        0.70      5.99 o 
   0  13   6       24.69       36.51      9.61 o 
   1  13   6       37.85       52.91      7.68 o 
   2  13   6        9.49        6.52      4.29 o 
   3  13   6        5.06        0.71      5.02 o 
   4  13   6        8.66        5.98      5.73 o 
   5  13   6        1.81       -4.00      5.56 o 
   6  13   6        6.60        6.99      6.94 o 
   0  14   6       13.87       13.08      7.78 o 
   1  14   6        7.15        8.07      4.79 o 
   2  14   6        7.47       14.29      6.44 o 
   3  14   6       16.52       17.74      7.19 o 
   4  14   6       13.20       14.04      7.79 o 
   5  14   6        3.02        6.63      6.96 o 
   0  15   6       13.94       17.41      8.44 o 
   1  15   6       31.48       36.80      6.95 o 
   2  15   6        2.10        3.37      5.56 o 
   3  15   6        1.59        5.18      6.27 o 
   4  15   6        7.38        2.53      6.34 o 
   0  16   6        3.38        2.11      7.69 o 
   1  16   6       23.53       37.63      8.92 o 
   2  16   6        4.84       -4.59      5.34 o 
   3  16   6        1.29        0.82      5.33 o 
   4  16   6        1.70       -2.64      5.80 o 
   0  17   6        1.96       -1.21      8.73 o 
   1  17   6       12.94       17.46      7.58 o 
   2  17   6        0.21       -0.28      6.17 o 
   3  17   6        0.62        0.91      6.46 o 
   0  18   6        0.00       -0.06     11.61 o 
   1  18   6        1.36        0.85      7.31 o 
   1   0   7        7.16        9.93      1.69 o 
   2   0   7       10.26       11.36      2.41 o 
   3   0   7       58.18       66.34      6.94 o 
   4   0   7      201.60      219.18     21.66 o 
   5   0   7      141.52      136.33     13.08 o 
   6   0   7        1.36       -0.07      4.76 o 
   7   0   7       28.75       49.74     10.92 o 
   8   0   7       24.42       26.69      9.84 o 
   0   1   7      307.21      292.67     11.89 o 
   1   1   7     1687.89     1684.36     88.24 o 
   2   1   7      877.29      872.60     21.21 o 
   3   1   7      549.89      506.34     15.89 o 
   4   1   7      558.22      576.93     25.28 o 
   5   1   7       75.90       73.22      7.07 o 
   6   1   7       29.45       34.22      6.52 o 
   7   1   7       17.31       16.31      5.29 o 
   8   1   7        0.21        3.04      5.61 o 
   0   2   7       79.63       80.48      4.99 o 
   1   2   7     1551.57     1579.23     62.52 o 
   2   2   7      114.53      104.03      5.26 o 
   3   2   7      759.35      726.70     21.56 o 
   4   2   7       56.75       47.15      5.36 o 
   5   2   7      131.69      120.50      8.87 o 
   6   2   7       18.76       20.99      5.56 o 
   7   2   7       14.60       21.29      5.86 o 
   8   2   7        4.34        2.28      5.26 o 
   0   3   7        1.75        1.51      1.73 o 
   1   3   7      740.64      744.20     16.03 o 
   2   3   7     1025.11     1091.18     33.99 o 
   3   3   7       23.78       21.33      3.34 o 
   4   3   7       40.32       33.86      4.67 o 
   5   3   7      158.92      145.41      9.62 o 
   6   3   7        1.78        2.79      4.20 o 
   7   3   7       35.19       25.43      6.26 o 
   8   3   7        2.65        6.82      5.96 o 
   0   4   7      439.09      465.45     57.51 o 
   1   4   7     1454.73     1401.29     33.69 o 
   2   4   7      705.11      813.49     28.07 o 
   3   4   7      164.02      157.75      8.70 o 
   4   4   7      102.21      106.96      7.11 o 
   5   4   7      121.00      120.31      8.92 o 
   6   4   7       66.04       57.07      7.17 o 
   7   4   7        2.28        4.50      4.74 o 
   8   4   7        1.12        3.90      6.34 o 
   0   5   7        0.02       -1.13      2.22 o 
   1   5   7      764.69      804.98     17.06 o 
   2   5   7       47.60       48.68      3.33 o 
   3   5   7      413.80      423.29     16.16 o 
   4   5   7       11.51       11.87      3.22 o 
   5   5   7       31.56       19.93      4.75 o 
   6   5   7       28.64       40.34      6.42 o 
   7   5   7       26.96       36.41      7.55 o 
   8   5   7        2.47        8.52      6.94 o 
   0   6   7      195.17      205.38     11.72 o 
   1   6   7     1792.77     1821.12     53.89 o 
   2   6   7       76.14       68.41      3.93 o 
   3   6   7      375.98      425.44     17.85 o 
   4   6   7       16.93       13.54      3.10 o 
   5   6   7       31.90       39.87      5.89 o 
   6   6   7        1.38       -0.05      4.11 o 
   7   6   7       10.68       10.09      5.50 o 
   0   7   7       21.26       18.83      4.25 o 
   1   7   7      913.70      873.08     27.55 o 
   2   7   7      272.41      262.98      9.60 o 
   3   7   7       79.61       81.06      5.57 o 
   4   7   7      196.40      232.18     13.90 o 
   5   7   7      205.42      242.68     14.03 o 
   6   7   7       13.73       10.69      5.16 o 
   7   7   7        4.35        7.90      5.37 o 
   0   8   7     1071.68     1012.34     55.58 o 
   1   8   7      364.40      350.62     19.09 o 
   2   8   7      190.73      188.03      9.33 o 
   3   8   7       78.59       82.94      7.70 o 
   4   8   7       13.24       13.87      5.07 o 
   5   8   7       44.11       51.07      8.02 o 
   6   8   7        8.56        4.55      5.22 o 
   7   8   7        5.32        6.16      6.85 o 
   0   9   7       98.28      105.97     10.14 o 
   1   9   7      268.59      276.93     12.46 o 
   2   9   7      134.13      145.15      9.53 o 
   3   9   7       32.55       23.16      5.38 o 
   4   9   7       35.81       39.57      6.75 o 
   5   9   7       13.84       14.20      5.65 o 
   6   9   7        3.27       -0.64      4.70 o 
   7   9   7        1.30       -1.67      6.73 o 
   0  10   7      150.30      148.66     14.83 o 
   1  10   7       77.21       86.66      8.25 o 
   2  10   7       27.59       18.38      4.70 o 
   3  10   7       42.67       27.84      6.95 o 
   4  10   7       49.32       40.30      7.06 o 
   5  10   7        0.26        3.89      4.78 o 
   6  10   7        0.69       -2.57      5.20 o 
   7  10   7        0.80        6.40      7.86 o 
   0  11   7       92.08       70.94     11.46 o 
   1  11   7        2.45       -2.72      3.27 o 
   2  11   7       77.95       95.25      9.49 o 
   3  11   7       25.16       14.64      6.21 o 
   4  11   7       18.63       10.42      5.18 o 
   5  11   7        3.08        1.64      4.81 o 
   6  11   7        1.22        0.60      6.93 o 
   0  12   7       42.21       48.24     10.08 o 
   1  12   7       71.82       78.92      8.67 o 
   2  12   7       29.89       26.86      5.89 o 
   3  12   7       77.22       84.96     11.18 o 
   4  12   7       13.41        6.44      4.92 o 
   5  12   7        3.34       -2.86      5.29 o 
   6  12   7        4.48        6.89      7.34 o 
   0  13   7        9.69       11.12      7.65 o 
   1  13   7       84.84      113.61     11.60 o 
   2  13   7       19.12       21.37      5.93 o 
   3  13   7       68.00       67.83     10.69 o 
   4  13   7       13.53        8.76      5.47 o 
   5  13   7       10.56        9.92      6.73 o 
   0  14   7       82.00       83.54     14.44 o 
   1  14   7        2.53        3.93      4.79 o 
   2  14   7       29.37       34.16      8.22 o 
   3  14   7        0.55       -1.11      5.50 o 
   4  14   7        1.58        1.51      5.60 o 
   5  14   7        1.09       -1.61      6.66 o 
   0  15   7       17.02        6.52      7.31 o 
   1  15   7       21.88       21.86      6.33 o 
   2  15   7       19.63       19.47      7.44 o 
   3  15   7        1.69       -3.44      5.01 o 
   4  15   7        0.16        0.63      5.89 o 
   0  16   7        0.80        5.50      7.55 o 
   1  16   7        1.98       10.75      6.53 o 
   2  16   7       17.25       21.62      7.98 o 
   3  16   7        0.75        4.42      6.37 o 
   4  16   7        3.61        2.79      7.04 o 
   0  17   7        0.70        2.52     10.02 o 
   1  17   7        4.12        5.25      6.28 o 
   2  17   7        2.37       -0.59      5.99 o 
   3  17   7        0.64       -0.20      6.21 o 
   0  18   7        0.72        4.73     10.67 o 
   1  18   7        0.02        5.75      7.80 o 
   0   0   8      608.18      657.38     18.74 o 
   1   0   8     1204.14     1095.38     77.93 o 
   2   0   8        3.47        6.40      2.29 o 
   3   0   8      755.59      695.54     37.05 o 
   4   0   8      179.92      169.13     11.67 o 
   5   0   8       11.05        4.79      5.19 o 
   6   0   8       40.00       37.60      8.60 o 
   7   0   8       41.95       52.06     10.93 o 
   8   0   8        0.15        6.80      7.89 o 
   0   1   8      552.75      525.10     22.79 o 
   1   1   8      306.67      348.48     18.41 o 
   2   1   8       54.82       52.52      2.64 o 
   3   1   8       51.45       50.31      4.90 o 
   4   1   8      336.60      321.36     16.85 o 
   5   1   8      102.01      106.43      8.24 o 
   6   1   8        2.54        5.22      4.04 o 
   7   1   8       39.02       41.19      7.06 o 
   8   1   8       13.73       10.78      6.33 o 
   0   2   8      192.17      158.04      7.45 o 
   1   2   8      203.76      208.95      9.75 o 
   2   2   8      251.91      277.50     14.86 o 
   3   2   8       99.94       82.22      4.96 o 
   4   2   8      240.51      242.69      9.33 o 
   5   2   8       10.78        5.27      3.66 o 
   6   2   8        2.80        0.57      3.86 o 
   7   2   8        7.98       13.02      5.61 o 
   8   2   8        0.83       -2.01      5.38 o 
   0   3   8       93.38       77.84      7.66 o 
   1   3   8      605.01      656.02     27.57 o 
   2   3   8     1587.46     1616.65     52.73 o 
   3   3   8      110.05      105.72      5.46 o 
   4   3   8       38.53       35.32      4.70 o 
   5   3   8      115.77      120.04      8.88 o 
   6   3   8       58.21       51.21      6.78 o 
   7   3   8        1.37       -0.85      4.32 o 
   8   3   8        2.24        9.17      6.83 o 
   0   4   8      276.73      283.22     14.13 o 
   1   4   8      309.23      322.57      9.33 o 
   2   4   8      195.89      218.70      9.89 o 
   3   4   8        2.02        4.37      2.38 o 
   4   4   8        4.03        2.47      2.98 o 
   5   4   8       30.20       24.54      5.09 o 
   6   4   8        7.13        4.40      4.19 o 
   7   4   8        4.20        6.09      4.73 o 
   8   4   8        0.62       -2.83      6.14 o 
   0   5   8      171.71      154.99     12.97 o 
   1   5   8     1249.64     1303.11     43.77 o 
   2   5   8      256.10      266.65      8.90 o 
   3   5   8       58.87       50.99      4.93 o 
   4   5   8       45.37       52.57      5.11 o 
   5   5   8       44.27       50.00      6.26 o 
   6   5   8        7.78        7.01      4.26 o 
   7   5   8        7.23       10.92      6.36 o 
   0   6   8      343.39      398.82     23.13 o 
   1   6   8      806.35      787.15     26.57 o 
   2   6   8      706.02      624.19     18.94 o 
   3   6   8        3.78        4.89      2.84 o 
   4   6   8      102.84      102.16      6.40 o 
   5   6   8       58.03       60.44      6.76 o 
   6   6   8        7.44       10.44      5.04 o 
   7   6   8        8.71        6.22      6.34 o 
   0   7   8      696.85      674.35     48.16 o 
   1   7   8      153.45      154.27      7.22 o 
   2   7   8      345.51      339.05     11.49 o 
   3   7   8       85.89       79.52      5.77 o 
   4   7   8       46.24       46.72      5.78 o 
   5   7   8        4.69        9.15      4.65 o 
   6   7   8        1.43       -0.15      4.55 o 
   7   7   8        2.57       -1.06      5.49 o 
   0   8   8       31.73       32.90      7.32 o 
   1   8   8       10.01       11.62      3.21 o 
   2   8   8      124.46      119.30      8.30 o 
   3   8   8      108.62       85.42      7.81 o 
   4   8   8       19.31       18.11      5.04 o 
   5   8   8       61.99       58.67      7.98 o 
   6   8   8        0.64        4.43      4.88 o 
   7   8   8        3.98        1.67      5.79 o 
   0   9   8      427.03      473.76     38.60 o 
   1   9   8      314.64      316.49     13.81 o 
   2   9   8       31.05       24.30      4.91 o 
   3   9   8       49.03       43.78      6.33 o 
   4   9   8      152.09      154.02     11.86 o 
   5   9   8       14.89       12.52      5.63 o 
   6   9   8        7.86        9.29      6.14 o 
   7   9   8        3.03        4.89      7.03 o 
   0  10   8      220.11      236.92     36.80 o 
   1  10   8      132.72      161.11     11.09 o 
   2  10   8       32.09       32.43      5.78 o 
   3  10   8        8.88       12.31      5.75 o 
   4  10   8       17.11       19.61      5.80 o 
   5  10   8        3.91        1.44      4.91 o 
   6  10   8        0.89        1.87      5.30 o 
   0  11   8       50.24       61.22     10.74 o 
   1  11   8       58.97       56.17      7.63 o 
   2  11   8       34.07       34.65      6.36 o 
   3  11   8       67.64       80.78     10.17 o 
   4  11   8       11.41        5.74      4.50 o 
   5  11   8        3.51        3.35      4.78 o 
   6  11   8        4.74        2.28      6.69 o 
   0  12   8       72.98       68.95     11.81 o 
   1  12   8      137.53      150.43     11.48 o 
   2  12   8       15.31       13.92      5.35 o 
   3  12   8       20.84       28.78      7.58 o 
   4  12   8       13.33       13.03      5.68 o 
   5  12   8        4.81        1.69      6.09 o 
   6  12   8        0.59       -6.38      6.38 o 
   0  13   8       10.38       11.75      8.12 o 
   1  13   8       58.70       66.22      8.53 o 
   2  13   8        0.96        4.86      4.61 o 
   3  13   8       10.36        8.82      6.02 o 
   4  13   8        4.39        6.48      5.15 o 
   5  13   8        0.47       -4.21      5.76 o 
   0  14   8       32.85       48.61     11.00 o 
   1  14   8        9.61       12.88      5.60 o 
   2  14   8       27.01       12.50      5.45 o 
   3  14   8       17.09       19.29      7.22 o 
   4  14   8        6.65       10.25      6.70 o 
   5  14   8        2.42        4.40      7.72 o 
   0  15   8       21.09       18.23      8.65 o 
   1  15   8       16.88       16.93      5.83 o 
   2  15   8        7.19       13.52      6.92 o 
   3  15   8        2.06       -0.34      6.10 o 
   4  15   8        2.84        4.61      6.84 o 
   0  16   8        1.43       -6.45      6.45 o 
   1  16   8        1.56        4.89      6.21 o 
   2  16   8        4.42        3.74      6.48 o 
   3  16   8        4.38        6.05      6.94 o 
   0  17   8        0.63        3.21      9.43 o 
   1  17   8        6.16       11.02      7.36 o 
   2  17   8        0.66       -5.81      5.81 o 
   1   0   9        1.63        0.45      1.41 o 
   2   0   9       23.54       21.63      2.98 o 
   3   0   9       35.17       40.96      5.82 o 
   4   0   9        2.82        3.72      3.59 o 
   5   0   9       41.46       43.36      8.39 o 
   6   0   9       45.21       41.04     11.28 o 
   7   0   9       31.55       23.61      8.87 o 
   8   0   9        2.58        6.76     10.13 o 
   0   1   9      397.25      436.02     21.61 o 
   1   1   9     1241.83     1263.51     61.07 o 
   2   1   9      939.62      874.27     45.31 o 
   3   1   9      640.23      597.27     22.92 o 
   4   1   9       87.00       93.63      6.78 o 
   5   1   9       48.46       53.68      6.32 o 
   6   1   9        5.46        8.03      4.38 o 
   7   1   9        5.82        6.09      4.87 o 
   8   1   9        0.41        4.89      7.42 o 
   0   2   9     2498.08     2299.52    108.51 o 
   1   2   9     1962.51     1908.04     96.07 o 
   2   2   9      283.32      269.87     11.90 o 
   3   2   9      327.93      317.65     15.30 o 
   4   2   9      185.49      176.03      8.43 o 
   5   2   9      115.59      116.62      8.68 o 
   6   2   9       45.60       59.46      7.43 o 
   7   2   9       11.80       10.33      5.22 o 
   8   2   9        2.03        7.65      7.78 o 
   0   3   9     3584.63     3594.13    229.91 o 
   1   3   9     1037.68     1029.02     44.95 o 
   2   3   9      180.22      180.68     10.18 o 
   3   3   9       71.78       72.39      5.30 o 
   4   3   9        4.78        2.52      2.78 o 
   5   3   9      125.62      126.94      9.15 o 
   6   3   9       93.84      102.36      8.93 o 
   7   3   9        6.57        3.07      4.99 o 
   8   3   9        0.24        3.38      6.17 o 
   0   4   9      389.33      427.45     26.98 o 
   1   4   9      162.83      156.71      4.42 o 
   2   4   9      166.58      182.61      9.37 o 
   3   4   9       10.41        5.12      2.37 o 
   4   4   9      205.98      213.10      9.34 o 
   5   4   9       60.74       63.33      6.85 o 
   6   4   9       28.19       27.35      5.78 o 
   7   4   9        7.87        5.90      5.49 o 
   0   5   9     1431.59     1383.45     91.92 o 
   1   5   9       38.35       38.58      3.36 o 
   2   5   9      199.69      172.70      6.87 o 
   3   5   9       66.07       73.04      5.73 o 
   4   5   9       28.80       25.43      4.51 o 
   5   5   9       51.58       49.54      6.46 o 
   6   5   9       76.69       82.92      8.50 o 
   7   5   9        1.63        2.41      5.64 o 
   0   6   9       13.83       11.76      4.16 o 
   1   6   9        4.34        4.74      2.38 o 
   2   6   9      441.63      433.15     17.06 o 
   3   6   9       94.39      100.76      6.56 o 
   4   6   9       57.43       55.16      5.91 o 
   5   6   9        6.58        1.14      3.78 o 
   6   6   9       12.43       13.20      6.12 o 
   7   6   9        4.49        5.09      6.33 o 
   0   7   9      129.62      129.64     10.43 o 
   1   7   9      177.76      175.47      7.74 o 
   2   7   9       30.87       32.25      3.85 o 
   3   7   9      243.75      246.51      8.90 o 
   4   7   9        4.38        2.10      3.09 o 
   5   7   9       11.07       12.88      4.87 o 
   6   7   9        0.67        0.79      5.17 o 
   7   7   9        1.49        3.91      6.33 o 
   0   8   9      208.28      220.90     21.00 o 
   1   8   9       56.33       51.43      5.09 o 
   2   8   9        6.09        5.55      2.59 o 
   3   8   9       80.71       81.63      7.70 o 
   4   8   9        6.50        5.61      4.09 o 
   5   8   9        1.11       -0.29      4.20 o 
   6   8   9        5.56       11.26      6.53 o 
   7   8   9        1.76       -3.74      5.57 o 
   0   9   9      591.84      503.83     33.92 o 
   1   9   9      222.44      204.19     10.56 o 
   2   9   9       36.93       26.26      4.97 o 
   3   9   9        1.72       -0.64      3.45 o 
   4   9   9       11.71       11.02      4.16 o 
   5   9   9        6.61        7.59      5.77 o 
   6   9   9        2.81       -1.27      5.52 o 
   7   9   9        1.72        0.16      6.23 o 
   0  10   9       61.70       66.80     14.32 o 
   1  10   9       35.84       40.62      6.72 o 
   2  10   9      155.85      152.47     10.35 o 
   3  10   9       19.68       12.27      5.80 o 
   4  10   9       48.07       53.07      7.80 o 
   5  10   9        8.80       12.36      6.19 o 
   6  10   9        3.15        1.30      5.80 o 
   0  11   9      154.30      194.28     26.75 o 
   1  11   9       18.78       13.53      5.06 o 
   2  11   9       28.15       28.00      6.29 o 
   3  11   9       26.83       24.43      6.93 o 
   4  11   9        6.92        8.49      5.00 o 
   5  11   9       11.05       13.94      6.72 o 
   6  11   9        0.65       -0.69      6.28 o 
   0  12   9      103.30      116.19     15.00 o 
   1  12   9       15.40       16.02      5.51 o 
   2  12   9      111.89      113.67     10.49 o 
   3  12   9       11.40       14.83      6.16 o 
   4  12   9        1.47       -0.58      4.56 o 
   5  12   9        0.05       -5.69      5.69 o 
   0  13   9       55.58       69.99     14.56 o 
   1  13   9        9.24       13.69      5.33 o 
   2  13   9       57.24       66.65      8.78 o 
   3  13   9        3.59        3.94      5.32 o 
   4  13   9        0.19        0.86      5.08 o 
   5  13   9        0.41       -1.17      6.43 o 
   0  14   9        1.50        9.22      7.38 o 
   1  14   9        7.15       11.00      5.07 o 
   2  14   9       10.08        8.50      5.18 o 
   3  14   9        0.98       -1.18      4.91 o 
   4  14   9        1.62        7.69      7.14 o 
   0  15   9        2.17       -1.06      5.98 o 
   1  15   9        4.76        7.31      5.46 o 
   2  15   9       13.26       13.44      7.03 o 
   3  15   9        9.24        3.20      6.70 o 
   4  15   9        0.16        2.27      6.88 o 
   0  16   9        0.94       -3.47      6.76 o 
   1  16   9        1.24        3.31      6.20 o 
   2  16   9        3.95        7.28      6.90 o 
   3  16   9        0.15       -1.77      7.52 o 
   0  17   9        3.79        0.59      8.16 o 
   1  17   9        2.01       -1.72      5.36 o 
   2  17   9        0.07       -1.54      6.18 o 
   0   0  10      786.00      822.21     46.84 o 
   1   0  10      469.05      426.48     26.05 o 
   2   0  10      791.66      758.10     49.33 o 
   3   0  10       44.19       41.50      4.81 o 
   4   0  10       69.53       65.76      7.88 o 
   5   0  10        0.22        0.93      4.32 o 
   6   0  10        0.17        0.77      5.66 o 
   7   0  10        0.80        2.08      9.38 o 
   0   1  10      241.21      238.50     11.58 o 
   1   1  10       88.05       95.62      8.62 o 
   2   1  10       32.25       34.83      3.59 o 
   3   1  10      254.62      238.72      9.97 o 
   4   1  10      240.91      203.63     10.15 o 
   5   1  10       32.96       35.85      5.24 o 
   6   1  10       17.93       19.99      5.34 o 
   7   1  10       18.83       17.24      7.22 o 
   0   2  10      518.82      527.17     27.00 o 
   1   2  10      100.52      126.30     12.95 o 
   2   2  10       46.97       44.77      4.64 o 
   3   2  10       91.42       91.15      5.49 o 
   4   2  10       33.76       32.86      4.62 o 
   5   2  10       17.25       17.45      4.52 o 
   6   2  10        4.38        4.83      3.84 o 
   7   2  10       25.43       20.57      6.39 o 
   0   3  10      133.84      131.33      8.60 o 
   1   3  10      874.81      838.74     33.86 o 
   2   3  10      537.84      563.64     29.49 o 
   3   3  10       47.98       52.08      3.89 o 
   4   3  10       11.08       10.64      3.33 o 
   5   3  10       35.68       26.58      5.16 o 
   6   3  10        1.54        4.55      4.68 o 
   7   3  10       11.60       13.06      6.78 o 
   0   4  10      279.35      291.31     18.53 o 
   1   4  10      284.39      299.97     12.93 o 
   2   4  10        9.04        8.64      2.95 o 
   3   4  10       10.65        8.03      2.52 o 
   4   4  10       65.64       62.97      6.05 o 
   5   4  10      126.07      149.76      9.52 o 
   6   4  10       21.89       20.10      5.88 o 
   7   4  10       14.90       12.54      6.61 o 
   0   5  10       39.40       51.27      6.39 o 
   1   5  10      746.84      732.63     29.76 o 
   2   5  10       80.58       85.45      6.27 o 
   3   5  10       52.93       52.85      4.41 o 
   4   5  10        7.23        4.78      3.17 o 
   5   5  10        7.83       15.78      4.58 o 
   6   5  10        8.52       10.81      5.52 o 
   7   5  10        2.32        2.10      5.80 o 
   0   6  10      115.69      115.14     12.67 o 
   1   6  10      245.33      226.09     13.42 o 
   2   6  10        8.59        8.11      2.11 o 
   3   6  10      137.20      133.75      8.25 o 
   4   6  10       12.98       12.44      3.76 o 
   5   6  10      132.65      131.04     10.44 o 
   6   6  10       10.57       11.14      5.85 o 
   7   6  10       13.77       22.19      7.61 o 
   0   7  10       65.34       65.28      8.66 o 
   1   7  10       56.22       51.61      5.01 o 
   2   7  10       16.30       21.41      3.68 o 
   3   7  10       12.26        9.86      2.64 o 
   4   7  10        1.92        2.38      3.16 o 
   5   7  10        0.78        2.40      4.60 o 
   6   7  10        2.57       -0.53      5.15 o 
   7   7  10        1.20        3.64      6.26 o 
   0   8  10       53.81       56.08      7.83 o 
   1   8  10      135.68      146.87     11.21 o 
   2   8  10        4.04        7.03      2.83 o 
   3   8  10       33.83       34.59      5.66 o 
   4   8  10       15.39       13.25      4.95 o 
   5   8  10       22.90       28.74      7.23 o 
   6   8  10        1.56        1.17      5.44 o 
   7   8  10        2.72       -5.13      5.13 o 
   0   9  10      136.89      149.04     17.60 o 
   1   9  10      132.70      129.73     11.76 o 
   2   9  10       73.60       65.31      6.95 o 
   3   9  10        3.70       -3.26      3.26 o 
   4   9  10       22.17       17.83      5.40 o 
   5   9  10       11.50       14.31      6.74 o 
   6   9  10        5.88        6.72      6.24 o 
   0  10  10       72.83       75.32     11.17 o 
   1  10  10      316.84      330.56     14.53 o 
   2  10  10       18.79       20.33      5.31 o 
   3  10  10       16.66       11.67      5.40 o 
   4  10  10        4.24        1.33      5.15 o 
   5  10  10        1.65        3.16      5.78 o 
   6  10  10        3.76       -0.24      5.70 o 
   0  11  10       10.00       15.34      7.86 o 
   1  11  10       82.29       93.86     10.16 o 
   2  11  10        6.13        7.18      4.77 o 
   3  11  10        6.94        7.94      5.75 o 
   4  11  10        5.39        5.87      5.69 o 
   5  11  10        1.79       -4.31      4.81 o 
   6  11  10        3.36        3.94      7.11 o 
   0  12  10       79.97       88.79     13.04 o 
   1  12  10      113.67      136.97     11.66 o 
   2  12  10       63.17       63.32      8.61 o 
   3  12  10        8.58        8.28      5.85 o 
   4  12  10        4.99       11.26      6.56 o 
   5  12  10        7.43        6.74      6.00 o 
   0  13  10        0.97        4.07      6.87 o 
   1  13  10       43.71       52.58      7.90 o 
   2  13  10        4.41        1.43      4.36 o 
   3  13  10        8.12        6.98      6.45 o 
   4  13  10        0.57       -1.78      5.13 o 
   5  13  10        2.45        6.11      7.34 o 
   0  14  10        0.09        1.47      6.36 o 
   1  14  10        5.79        5.41      5.42 o 
   2  14  10       38.36       50.75      8.31 o 
   3  14  10       10.31       13.27      7.84 o 
   4  14  10        2.46        2.75      6.41 o 
   0  15  10        1.14        8.65      7.69 o 
   1  15  10        6.77        2.79      4.95 o 
   2  15  10        7.41       10.32      6.83 o 
   3  15  10        2.88        5.27      7.48 o 
   4  15  10        0.88        0.67      6.62 o 
   0  16  10        2.89        0.48      7.02 o 
   1  16  10        0.43        2.32      6.05 o 
   2  16  10        1.03       -4.92      5.65 o 
   3  16  10        2.90        1.34      7.27 o 
   0  17  10        0.72        0.76      7.36 o 
   1  17  10        0.46        0.09      6.32 o 
   1   0  11      494.17      422.33     32.01 o 
   2   0  11       49.50       44.72      6.57 o 
   3   0  11       64.46       61.45      5.15 o 
   4   0  11       33.65       34.92      6.58 o 
   5   0  11       51.13       34.41      9.88 o 
   6   0  11        6.20        1.52      8.28 o 
   7   0  11        0.44        1.66      9.34 o 
   0   1  11      155.19      162.78      9.92 o 
   1   1  11      133.69      132.80     11.68 o 
   2   1  11       22.33       21.39      3.10 o 
   3   1  11       40.95       37.99      3.43 o 
   4   1  11       48.09       38.71      5.50 o 
   5   1  11        7.45        2.40      3.28 o 
   6   1  11       40.09       43.74      7.46 o 
   7   1  11        1.13        4.26      6.26 o 
   0   2  11        9.85        6.67      2.21 o 
   1   2  11      716.22      743.31     36.07 o 
   2   2  11       91.78       95.60      6.64 o 
   3   2  11      138.69      137.86      8.22 o 
   4   2  11       12.39       11.46      3.31 o 
   5   2  11       19.22       22.35      5.01 o 
   6   2  11        5.00        3.44      4.37 o 
   7   2  11        4.86       15.25      7.68 o 
   0   3  11      197.77      179.58      8.09 o 
   1   3  11      393.79      392.90     21.74 o 
   2   3  11       78.41       77.24      6.23 o 
   3   3  11       40.39       28.03      4.69 o 
   4   3  11        1.35        2.62      2.83 o 
   5   3  11      106.67      109.07      9.75 o 
   6   3  11       71.83       90.01     10.04 o 
   7   3  11        6.51        9.81      5.83 o 
   0   4  11        5.38        3.85      3.01 o 
   1   4  11       24.09       23.83      3.47 o 
   2   4  11      369.38      343.08     22.36 o 
   3   4  11      160.74      177.64     15.02 o 
   4   4  11       81.18       91.94      6.75 o 
   5   4  11       82.81       98.57      9.44 o 
   6   4  11        4.28        3.89      5.06 o 
   7   4  11        2.10        2.21      5.84 o 
   0   5  11      268.44      271.73     21.69 o 
   1   5  11       27.95       32.44      2.89 o 
   2   5  11      272.98      266.36     14.64 o 
   3   5  11       64.93       68.14      8.55 o 
   4   5  11       90.61       93.91      8.71 o 
   5   5  11       41.11       41.16      6.91 o 
   6   5  11       11.29       15.99      6.54 o 
   7   5  11        3.48        8.23      6.47 o 
   0   6  11       12.46       14.16      6.35 o 
   1   6  11      166.22      161.97      6.48 o 
   2   6  11      168.71      164.01     10.30 o 
   3   6  11        5.52        3.46      2.88 o 
   4   6  11       21.77       26.05      5.36 o 
   5   6  11       15.10       17.04      5.20 o 
   6   6  11       17.75       14.18      6.09 o 
   7   6  11        3.39        0.12      5.75 o 
   0   7  11      242.29      250.83     18.96 o 
   1   7  11       11.97       11.97      3.34 o 
   2   7  11       23.67       21.55      3.88 o 
   3   7  11        0.36       -0.68      2.24 o 
   4   7  11       36.25       31.73      5.40 o 
   5   7  11       16.94       18.24      6.43 o 
   6   7  11        8.83       10.24      5.77 o 
   7   7  11        5.31        5.23      6.50 o 
   0   8  11        4.94        6.42      4.77 o 
   1   8  11       93.25       83.04      6.81 o 
   2   8  11       33.97       30.20      4.30 o 
   3   8  11       12.79        7.74      4.01 o 
   4   8  11        1.43        4.03      4.62 o 
   5   8  11        3.51        7.93      5.15 o 
   6   8  11        2.89        7.20      5.81 o 
   0   9  11      172.55      182.27     16.40 o 
   1   9  11      266.29      284.97     16.75 o 
   2   9  11       33.09       27.77      4.19 o 
   3   9  11       39.30       31.35      5.79 o 
   4   9  11        2.68        2.30      4.35 o 
   5   9  11        2.82        1.30      5.34 o 
   6   9  11        2.29        1.46      5.92 o 
   0  10  11       26.19       29.50      7.10 o 
   1  10  11       65.95       63.96      6.45 o 
   2  10  11      110.78      111.62      9.32 o 
   3  10  11       31.88       32.02      8.71 o 
   4  10  11       25.76       24.43      6.88 o 
   5  10  11        0.20       -1.92      4.86 o 
   6  10  11        1.60        4.60      6.27 o 
   0  11  11        6.34        2.23      6.46 o 
   1  11  11        5.20        6.48      4.39 o 
   2  11  11       85.68       94.52      9.04 o 
   3  11  11       26.01       41.73      9.88 o 
   4  11  11       12.36       10.71      6.51 o 
   5  11  11        1.97        1.90      5.75 o 
   0  12  11       70.00      115.41     16.53 o 
   1  12  11       37.22       40.52      7.35 o 
   2  12  11       10.37        3.38      4.42 o 
   3  12  11        4.57        6.60      6.41 o 
   4  12  11        0.47        0.05      5.26 o 
   5  12  11        2.91        2.40      5.96 o 
   0  13  11       17.94       23.35      9.02 o 
   1  13  11       14.20       13.47      5.59 o 
   2  13  11        6.97        4.24      4.93 o 
   3  13  11       10.86       12.18      7.73 o 
   4  13  11        6.17       10.04      6.45 o 
   5  13  11        3.21        4.58      8.05 o 
   0  14  11        9.15       17.14      8.51 o 
   1  14  11       15.67       17.74      6.26 o 
   2  14  11       11.30       10.41      6.04 o 
   3  14  11        0.34        3.33      6.61 o 
   4  14  11        2.10       -3.84      7.07 o 
   0  15  11        3.88        3.46      7.94 o 
   1  15  11        4.78        7.07      5.61 o 
   2  15  11        1.38       -5.02      6.49 o 
   3  15  11        5.93       -0.21      6.87 o 
   0  16  11        0.61        1.28      7.87 o 
   1  16  11        0.71       -0.97      5.13 o 
   2  16  11        1.17        2.46      7.54 o 
   0   0  12      569.15      542.57     21.42 o 
   1   0  12       19.47       12.81      2.97 o 
   2   0  12      202.85      213.39     24.89 o 
   3   0  12       10.98       10.92      3.83 o 
   4   0  12        9.10        8.83      7.42 o 
   5   0  12        6.76        0.77      6.89 o 
   6   0  12       42.06       42.05     12.43 o 
   7   0  12        0.22       -0.74      8.32 o 
   0   1  12        2.90       35.30     12.08 o 
   1   1  12        7.78        6.42      2.17 o 
   2   1  12      248.97      235.69     11.95 o 
   3   1  12      156.76      158.53     12.69 o 
   4   1  12      368.80      358.06     20.95 o 
   5   1  12       17.11       19.21      5.41 o 
   6   1  12        4.68        7.34      6.41 o 
   7   1  12        1.77        0.54      6.14 o 
   0   2  12      114.27      122.06      9.16 o 
   1   2  12       84.67       85.81      5.94 o 
   2   2  12       16.54       18.87      3.63 o 
   3   2  12       28.19       26.96      4.49 o 
   4   2  12       98.85      103.89      9.63 o 
   5   2  12        9.43        6.55      4.71 o 
   6   2  12        3.56        4.46      5.63 o 
   7   2  12        6.87       -1.46      6.68 o 
   0   3  12      105.88       93.62      6.84 o 
   1   3  12       42.77       42.38      4.65 o 
   2   3  12      185.19      187.21     17.30 o 
   3   3  12        7.44        2.47      3.42 o 
   4   3  12      104.49      105.49      8.94 o 
   5   3  12       12.00        8.86      4.77 o 
   6   3  12        7.99        7.70      5.25 o 
   7   3  12        4.33        3.36      6.54 o 
   0   4  12       56.15       72.27      7.07 o 
   1   4  12       30.82       25.05      3.65 o 
   2   4  12        9.17        6.73      3.23 o 
   3   4  12       27.70       25.35      4.52 o 
   4   4  12       74.64       83.80      8.18 o 
   5   4  12       41.47       47.69      7.28 o 
   6   4  12       37.35       35.29      7.32 o 
   7   4  12        3.28        2.94      7.15 o 
   0   5  12      233.49      234.52     18.77 o 
   1   5  12        3.53        3.51      2.23 o 
   2   5  12      320.43      301.97     22.19 o 
   3   5  12       42.57       35.48      5.45 o 
   4   5  12       66.38       63.50      8.03 o 
   5   5  12        2.00        5.31      4.49 o 
   6   5  12       22.42       23.24      7.16 o 
   7   5  12        0.33       -1.88      6.85 o 
   0   6  12      853.05      879.98     76.72 o 
   1   6  12       73.41       78.99      6.71 o 
   2   6  12       20.34       14.24      3.56 o 
   3   6  12       92.36       97.67     11.33 o 
   4   6  12      190.77      196.85     15.04 o 
   5   6  12       11.66       11.04      5.15 o 
   6   6  12        7.90        4.32      4.94 o 
   7   6  12        1.93       -2.12      7.10 o 
   0   7  12       52.29       46.92     10.82 o 
   1   7  12       40.50       44.38      5.01 o 
   2   7  12      314.60      306.49     15.88 o 
   3   7  12       26.74       26.51      4.21 o 
   4   7  12        8.87        7.72      4.21 o 
   5   7  12        4.15        8.21      5.43 o 
   6   7  12        4.37        4.64      5.95 o 
   0   8  12       77.30       91.60     10.07 o 
   1   8  12       64.35       56.63      5.89 o 
   2   8  12       91.54       91.31      6.86 o 
   3   8  12        5.28        6.78      4.69 o 
   4   8  12       40.85       34.34      7.16 o 
   5   8  12        7.67        9.00      5.67 o 
   6   8  12        0.21        1.79      5.70 o 
   0   9  12      118.56      135.12     12.33 o 
   1   9  12       76.52       95.30      7.81 o 
   2   9  12       13.64       17.03      4.80 o 
   3   9  12       36.88       29.90      6.85 o 
   4   9  12       10.81       13.74      5.49 o 
   5   9  12        9.55        3.23      5.43 o 
   6   9  12        6.59        1.02      6.06 o 
   0  10  12        4.31        3.32      5.32 o 
   1  10  12       53.87       56.17      6.18 o 
   2  10  12        0.85        0.77      3.51 o 
   3  10  12       21.22       16.49      6.77 o 
   4  10  12        8.64        5.32      5.42 o 
   5  10  12        8.07       15.34      6.43 o 
   6  10  12        0.35        4.49      6.41 o 
   0  11  12      202.33      250.36     35.99 o 
   1  11  12       14.09       17.55      5.41 o 
   2  11  12        7.37        3.67      4.45 o 
   3  11  12        6.72        5.77      5.81 o 
   4  11  12       12.65       14.57      6.52 o 
   5  11  12        5.73       -5.64      5.72 o 
   0  12  12        9.21       14.49      9.78 o 
   1  12  12        1.76        3.74      4.72 o 
   2  12  12        7.53        9.56      5.69 o 
   3  12  12        1.33       -2.93      6.24 o 
   4  12  12        2.15        5.34      6.06 o 
   5  12  12        2.30       -1.40      6.19 o 
   0  13  12        0.29        1.01      7.33 o 
   1  13  12       10.00       16.48      6.09 o 
   2  13  12        3.19       -2.85      5.13 o 
   3  13  12        1.60       -3.17      5.99 o 
   4  13  12        0.65       -1.98      5.61 o 
   0  14  12        5.02       -0.47      7.60 o 
   1  14  12       10.59       19.41      6.59 o 
   2  14  12        5.18       11.65      6.52 o 
   3  14  12        1.59        3.85      7.33 o 
   4  14  12        3.97        7.29      6.76 o 
   0  15  12        2.63        0.33      7.60 o 
   1  15  12        1.44        2.98      5.32 o 
   2  15  12        1.29        2.97      5.87 o 
   3  15  12        6.34        6.93      8.35 o 
   0  16  12        0.00        8.25      8.80 o 
   1  16  12        2.19        2.02      6.07 o 
   1   0  13      136.83      111.24     10.04 o 
   2   0  13       18.69       14.30      7.37 o 
   3   0  13      400.91      400.20     44.90 o 
   4   0  13      244.98      243.95     43.09 o 
   5   0  13        4.30       -1.91      6.67 o 
   6   0  13        9.73       11.68     10.02 o 
   7   0  13       10.00       12.93     10.55 o 
   0   1  13      250.33      252.38     12.01 o 
   1   1  13      129.24      122.92      7.89 o 
   2   1  13        2.32        0.06      2.00 o 
   3   1  13      127.19      120.86      9.67 o 
   4   1  13      127.80      133.52     10.62 o 
   5   1  13       48.45       42.49      8.36 o 
   6   1  13        0.13       -0.62      5.87 o 
   7   1  13        4.62       -0.65      6.59 o 
   0   2  13      254.10      272.29     12.90 o 
   1   2  13      172.47      176.61      9.83 o 
   2   2  13      135.64      139.24      7.79 o 
   3   2  13       21.76       14.46      4.47 o 
   4   2  13      154.42      156.71     12.10 o 
   5   2  13       42.10       34.62      6.37 o 
   6   2  13        3.47       -1.46      5.10 o 
   7   2  13        0.85        5.69      6.15 o 
   0   3  13       32.25       25.72      3.97 o 
   1   3  13      150.12      142.31      7.70 o 
   2   3  13      149.39      154.27     12.11 o 
   3   3  13      349.91      364.88     27.62 o 
   4   3  13       11.27       11.38      4.29 o 
   5   3  13      127.20      137.98     12.14 o 
   6   3  13       13.96       27.24      7.69 o 
   7   3  13        9.46        4.57      7.10 o 
   0   4  13        2.35        3.52      2.91 o 
   1   4  13       20.38       14.80      3.47 o 
   2   4  13       37.30       38.17      5.24 o 
   3   4  13       48.66       54.24      6.50 o 
   4   4  13       12.77        6.70      4.31 o 
   5   4  13       27.47       15.92      5.49 o 
   6   4  13        0.05        0.55      5.82 o 
   7   4  13        1.82        6.37      7.58 o 
   0   5  13      167.15      172.69     14.77 o 
   1   5  13      127.93      140.50      8.60 o 
   2   5  13        0.53        0.64      2.81 o 
   3   5  13       12.14       12.70      4.39 o 
   4   5  13        7.78        3.04      4.13 o 
   5   5  13        2.11        3.31      4.54 o 
   6   5  13        0.38        0.75      6.71 o 
   7   5  13        0.63        8.82      8.01 o 
   0   6  13       50.69       39.91      6.51 o 
   1   6  13        8.31        6.31      2.89 o 
   2   6  13      123.56      129.78      8.13 o 
   3   6  13      150.16      147.79      9.55 o 
   4   6  13       68.74       78.00      9.19 o 
   5   6  13        6.51        2.42      4.87 o 
   6   6  13        1.34        2.17      5.40 o 
   0   7  13       32.01       29.27      7.79 o 
   1   7  13      350.60      366.45     19.63 o 
   2   7  13       19.60       22.15      4.62 o 
   3   7  13      197.73      197.77      9.26 o 
   4   7  13        5.94        4.34      4.70 o 
   5   7  13        2.50       -0.83      5.23 o 
   6   7  13        0.39       -2.71      5.10 o 
   0   8  13       25.34       21.35      8.06 o 
   1   8  13      185.52      185.47     16.43 o 
   2   8  13       98.77      102.90      8.21 o 
   3   8  13       60.61       64.76      8.72 o 
   4   8  13       37.65       48.50      7.99 o 
   5   8  13       22.25       27.84      7.28 o 
   6   8  13        0.65        5.71      5.66 o 
   0   9  13        6.84        2.62      5.06 o 
   1   9  13       78.02       91.83      7.49 o 
   2   9  13       25.05       22.19      5.82 o 
   3   9  13       65.70       61.92      8.67 o 
   4   9  13       11.89        8.45      5.44 o 
   5   9  13        0.68        2.67      5.37 o 
   6   9  13        5.80        1.57      6.10 o 
   0  10  13        2.33        5.65      5.43 o 
   1  10  13       42.52       46.84      6.01 o 
   2  10  13       32.88       33.42      6.74 o 
   3  10  13        6.81        1.93      4.93 o 
   4  10  13        1.15        2.46      5.26 o 
   5  10  13        6.39        8.24      6.01 o 
   0  11  13        0.19       -2.58      5.19 o 
   1  11  13       59.52       84.73      8.60 o 
   2  11  13       18.31       16.76      5.89 o 
   3  11  13       22.43       17.32      7.02 o 
   4  11  13        0.78        4.21      5.53 o 
   5  11  13       10.87       10.34      7.28 o 
   0  12  13        0.03        4.97      7.60 o 
   1  12  13        2.67        4.86      5.42 o 
   2  12  13       46.69       50.03      9.04 o 
   3  12  13        2.03        1.77      6.30 o 
   4  12  13        2.14        0.98      5.89 o 
   0  13  13       10.52       10.94      8.62 o 
   1  13  13        2.28        3.10      5.33 o 
   2  13  13       10.26        8.54      5.88 o 
   3  13  13        6.06        4.04      6.87 o 
   4  13  13        6.35       18.05      7.36 o 
   0  14  13       13.44       12.26      8.15 o 
   1  14  13       11.04       12.92      6.66 o 
   2  14  13       10.71       25.60      7.72 o 
   3  14  13        2.24        3.64      7.49 o 
   0  15  13        0.12        8.92      9.08 o 
   1  15  13        5.05        1.49      6.16 o 
   2  15  13        0.68        4.35      6.23 o 
   0  16  13        5.36       10.68     10.97 o 
   0   0  14     1087.50     1058.62     28.39 o 
   1   0  14      110.38       91.41      9.17 o 
   2   0  14       94.69      121.03     17.63 o 
   3   0  14       15.21       19.31      8.20 o 
   4   0  14       11.01        4.83      7.09 o 
   5   0  14        0.51       -2.02      6.81 o 
   6   0  14        8.20       -0.50      8.87 o 
   7   0  14        2.43        5.67     10.64 o 
   0   1  14       89.93       88.46      7.66 o 
   1   1  14        5.07        4.95      2.48 o 
   2   1  14       27.28       21.35      5.65 o 
   3   1  14      360.02      347.78     25.46 o 
   4   1  14      305.50      316.14     22.27 o 
   5   1  14       20.22       24.67      7.14 o 
   6   1  14        2.97       -1.74      5.40 o 
   7   1  14        0.14        0.30      6.98 o 
   0   2  14       86.19       88.51      7.31 o 
   1   2  14       37.94       44.13      9.44 o 
   2   2  14      193.33      180.80     14.89 o 
   3   2  14       80.86       80.79      7.13 o 
   4   2  14       19.57       26.56      5.44 o 
   5   2  14        0.66        0.19      5.27 o 
   6   2  14        2.49       -5.29      5.57 o 
   7   2  14        0.65        2.17      6.92 o 
   0   3  14       38.05       42.73      5.72 o 
   1   3  14       25.72       21.36      4.03 o 
   2   3  14      403.97      383.60     27.08 o 
   3   3  14       78.58       73.65      9.00 o 
   4   3  14       16.39       15.77      4.97 o 
   5   3  14       17.76       16.83      6.56 o 
   6   3  14        3.59        0.34      5.91 o 
   7   3  14        0.82        2.45      7.55 o 
   0   4  14        0.13        0.18      2.92 o 
   1   4  14        4.33        3.66      2.99 o 
   2   4  14      121.01      135.94      9.20 o 
   3   4  14       62.27       65.68      6.80 o 
   4   4  14        5.24        1.10      3.87 o 
   5   4  14       10.48        9.69      6.10 o 
   6   4  14        1.70       -2.12      5.95 o 
   0   5  14       70.53       70.54     10.71 o 
   1   5  14        6.91        7.34      3.45 o 
   2   5  14      211.94      215.98     14.79 o 
   3   5  14       67.93       68.58      7.39 o 
   4   5  14        2.26        1.13      4.03 o 
   5   5  14        1.23       -0.24      4.32 o 
   6   5  14        5.06       10.07      7.33 o 
   0   6  14        1.20        0.49      3.61 o 
   1   6  14       31.82       33.14      5.32 o 
   2   6  14      119.46      116.85     10.40 o 
   3   6  14       75.22       70.51      6.62 o 
   4   6  14        3.93        2.54      4.36 o 
   5   6  14        9.59        8.04      5.66 o 
   6   6  14        0.66       -0.29      7.15 o 
   0   7  14        0.00        0.68      3.91 o 
   1   7  14       46.53       53.76      6.52 o 
   2   7  14       47.08       49.18      6.41 o 
   3   7  14       36.79       34.30      5.84 o 
   4   7  14       15.62       14.03      5.41 o 
   5   7  14        0.55        1.91      5.15 o 
   6   7  14        4.00       10.92      7.65 o 
   0   8  14        0.05        1.01      4.44 o 
   1   8  14       48.56       59.30      6.77 o 
   2   8  14       63.29       62.35      9.94 o 
   3   8  14       12.34       18.30      5.69 o 
   4   8  14        0.93        2.65      4.68 o 
   5   8  14        2.42        1.72      5.74 o 
   6   8  14        0.44       -2.13      7.33 o 
   0   9  14       23.96       24.62      7.21 o 
   1   9  14        2.61       -0.68      3.45 o 
   2   9  14       24.58        8.48      4.80 o 
   3   9  14       24.36       15.75      6.05 o 
   4   9  14       20.93       25.17      7.03 o 
   5   9  14        1.31        2.26      4.87 o 
   0  10  14        9.76       12.81      6.04 o 
   1  10  14       12.87       10.91      5.14 o 
   2  10  14        0.44       -3.18      4.07 o 
   3  10  14        7.70        4.72      5.10 o 
   4  10  14       14.51       19.49      6.47 o 
   5  10  14        7.91        6.68      6.14 o 
   0  11  14       71.61       63.50     10.02 o 
   1  11  14        3.26        1.90      4.44 o 
   2  11  14       62.33       81.46      9.97 o 
   3  11  14        2.58       13.02      6.49 o 
   4  11  14       32.12       34.60     10.72 o 
   5  11  14        4.85       10.92      7.09 o 
   0  12  14        0.94       -1.73      6.57 o 
   1  12  14        4.23        1.59      4.85 o 
   2  12  14       16.43       15.30      6.37 o 
   3  12  14        2.44        1.17      6.38 o 
   4  12  14       13.87       16.18      7.77 o 
   0  13  14        2.28        2.65      8.97 o 
   1  13  14        0.91       -2.30      5.10 o 
   2  13  14        1.28        2.72      5.58 o 
   3  13  14        6.93        6.52      7.92 o 
   0  14  14       12.59       12.33     11.89 o 
   1  14  14        5.73        3.84      5.93 o 
   2  14  14        0.40        0.70      5.54 o 
   3  14  14        1.91        4.73      7.86 o 
   0  15  14        0.75       -7.32      8.46 o 
   1  15  14        9.14        8.21      7.75 o 
   1   0  15      188.99      151.38     22.57 o 
   2   0  15       74.66       77.83     11.95 o 
   3   0  15      275.00      283.10     26.29 o 
   4   0  15        6.97        9.44      7.27 o 
   5   0  15        5.41        9.29      8.68 o 
   6   0  15        0.04        4.11      9.05 o 
   0   1  15       16.09       11.05      3.67 o 
   1   1  15       74.39       83.59      6.24 o 
   2   1  15        0.47       -1.29      2.52 o 
   3   1  15      190.89      199.68     20.20 o 
   4   1  15       47.80       49.30      8.10 o 
   5   1  15        9.03        7.90      6.05 o 
   6   1  15        1.83       -3.09      5.65 o 
   0   2  15       12.13        8.76      3.97 o 
   1   2  15      239.69      235.63     15.81 o 
   2   2  15      110.41      108.08     11.98 o 
   3   2  15      328.50      331.89     23.55 o 
   4   2  15        9.91       10.22      6.03 o 
   5   2  15       19.80       15.88      6.78 o 
   6   2  15        0.32       -2.63      5.77 o 
   0   3  15       19.82       16.21      4.30 o 
   1   3  15       27.93       31.24      4.56 o 
   2   3  15      183.76      164.45     14.30 o 
   3   3  15      466.40      465.40     41.76 o 
   4   3  15       22.24       27.47      6.99 o 
   5   3  15        3.93        2.41      5.26 o 
   6   3  15        0.89       -1.19      6.05 o 
   0   4  15      134.55      139.30      9.39 o 
   1   4  15       62.74       78.57      6.42 o 
   2   4  15        1.72        2.70      3.43 o 
   3   4  15       72.71       86.68      8.10 o 
   4   4  15       12.12       11.74      5.75 o 
   5   4  15        6.93        2.05      5.88 o 
   6   4  15        4.26        4.67      6.82 o 
   0   5  15       95.45       94.94      8.86 o 
   1   5  15      284.16      292.13     19.02 o 
   2   5  15       16.96       15.33      4.00 o 
   3   5  15       60.37       67.83      7.57 o 
   4   5  15       36.35       36.72      6.49 o 
   5   5  15        3.72        0.79      5.51 o 
   6   5  15        0.48       -1.20      6.77 o 
   0   6  15       25.86       24.70     11.01 o 
   1   6  15      168.70      197.00     17.99 o 
   2   6  15       34.97       28.87      4.80 o 
   3   6  15       32.03       32.22      5.23 o 
   4   6  15       22.95       27.52      6.20 o 
   5   6  15        8.36        7.35      6.85 o 
   6   6  15        3.40        4.48      7.35 o 
   0   7  15       46.06       68.16     10.13 o 
   1   7  15      125.58      129.14      9.65 o 
   2   7  15      211.98      244.04     14.20 o 
   3   7  15       14.58       19.89      5.40 o 
   4   7  15       24.29       19.36      6.06 o 
   5   7  15        5.95        7.20      7.26 o 
   6   7  15        0.59        1.01      6.97 o 
   0   8  15       10.06        0.38      4.55 o 
   1   8  15       24.19       24.05      5.30 o 
   2   8  15        6.66        4.73      4.46 o 
   3   8  15        0.82        4.20      5.07 o 
   4   8  15       11.08        8.24      5.78 o 
   5   8  15        4.74        3.96      5.86 o 
   0   9  15       16.82       11.54      7.56 o 
   1   9  15        9.80        5.19      4.26 o 
   2   9  15        3.57        7.16      4.60 o 
   3   9  15        9.64       15.08      6.11 o 
   4   9  15        9.40        2.88      5.41 o 
   5   9  15        1.79        2.58      5.77 o 
   0  10  15        0.18       -1.97      5.67 o 
   1  10  15       30.82       32.54      6.80 o 
   2  10  15        7.17        3.37      5.02 o 
   3  10  15       17.57       23.21      6.76 o 
   4  10  15        5.28       15.67      6.62 o 
   5  10  15        0.78       -1.49      5.69 o 
   0  11  15        0.31        6.93      8.40 o 
   1  11  15        6.84       10.48      5.54 o 
   2  11  15        2.70        2.70      4.72 o 
   3  11  15        1.16       -0.71      4.72 o 
   4  11  15        4.56        5.17      5.94 o 
   0  12  15        2.76       -5.15      7.95 o 
   1  12  15        2.34        3.71      5.03 o 
   2  12  15        1.08       -4.69      4.69 o 
   3  12  15        0.88       -4.85      5.38 o 
   4  12  15        1.50        1.36      5.58 o 
   0  13  15        0.89        2.36      9.54 o 
   1  13  15        2.12       10.75      7.39 o 
   2  13  15        2.25        3.36      6.18 o 
   3  13  15        1.38        4.05      7.11 o 
   0  14  15        3.56       19.19     12.08 o 
   1  14  15        0.20       -1.57      5.59 o 
   2  14  15        1.32       -1.28      6.13 o 
   0  15  15        3.93       13.62     11.63 o 
   0   0  16      136.22      123.18     12.09 o 
   1   0  16      116.00       91.72     16.13 o 
   2   0  16       13.65       12.29      7.04 o 
   3   0  16        2.00        0.45      6.07 o 
   4   0  16        0.18        2.79      7.02 o 
   5   0  16        0.82       -3.70      6.98 o 
   6   0  16        0.20        3.41      8.80 o 
   0   1  16        0.71        3.70      3.27 o 
   1   1  16       44.41       45.70      4.72 o 
   2   1  16       28.91       28.15      5.96 o 
   3   1  16       24.49       36.71      7.55 o 
   4   1  16       30.99       28.99      7.39 o 
   5   1  16        7.99       11.00      6.50 o 
   6   1  16        7.74        5.54      6.49 o 
   0   2  16       69.86       81.54      7.22 o 
   1   2  16        5.97        5.08      2.84 o 
   2   2  16      256.48      262.37     21.94 o 
   3   2  16       20.61       23.38      6.33 o 
   4   2  16        4.99        5.45      5.58 o 
   5   2  16        5.48       10.88      6.49 o 
   6   2  16        4.75       -2.40      5.90 o 
   0   3  16       24.54       23.10      4.81 o 
   1   3  16       58.51       54.58      5.78 o 
   2   3  16       13.30       15.79      4.16 o 
   3   3  16       27.95       30.73      6.94 o 
   4   3  16       31.24       18.23      6.37 o 
   5   3  16        6.55        8.93      6.37 o 
   6   3  16        2.02       -1.27      6.12 o 
   0   4  16       18.75       16.43      4.59 o 
   1   4  16       25.10       18.63      3.93 o 
   2   4  16      215.59      200.84     15.32 o 
   3   4  16        0.03        2.12      3.78 o 
   4   4  16       18.93       11.20      5.86 o 
   5   4  16        0.34       -1.63      5.57 o 
   6   4  16        2.57        5.70      7.53 o 
   0   5  16       11.66       13.10      4.69 o 
   1   5  16       51.90       55.27      6.26 o 
   2   5  16      130.00      138.51      9.04 o 
   3   5  16       23.78       26.26      5.39 o 
   4   5  16       16.33       15.11      6.23 o 
   5   5  16        3.74        3.91      5.83 o 
   6   5  16        0.31       -2.12      7.37 o 
   0   6  16       19.68       31.57      8.27 o 
   1   6  16       53.21       44.20      6.25 o 
   2   6  16       89.83       94.65      7.99 o 
   3   6  16        2.59        3.31      3.69 o 
   4   6  16        2.04        1.15      5.19 o 
   5   6  16        6.03       14.96      8.22 o 
   6   6  16        0.73       -3.04      6.75 o 
   0   7  16        0.33        0.73      5.38 o 
   1   7  16       19.64       15.44      4.60 o 
   2   7  16        4.56        3.06      3.48 o 
   3   7  16        6.04        5.83      4.40 o 
   4   7  16        2.53       -0.44      4.95 o 
   5   7  16        1.49        3.01      7.07 o 
   0   8  16        1.22        2.66      5.97 o 
   1   8  16       37.82       29.81      5.66 o 
   2   8  16        5.64        3.78      4.54 o 
   3   8  16        2.75       -3.15      4.62 o 
   4   8  16        7.83        9.30      6.20 o 
   5   8  16        4.85        5.17      7.72 o 
   0   9  16      116.25      119.86     24.11 o 
   1   9  16       21.81       20.07      5.16 o 
   2   9  16        1.11        1.27      4.39 o 
   3   9  16        4.75        5.18      5.42 o 
   4   9  16       16.83       18.76      7.01 o 
   5   9  16        0.17       -1.23      7.39 o 
   0  10  16        1.94       -1.74      6.10 o 
   1  10  16        0.89       -3.11      4.80 o 
   2  10  16        5.00        5.89      5.00 o 
   3  10  16        0.39       -0.08      4.94 o 
   4  10  16        1.51       -0.18      5.49 o 
   0  11  16        2.76       11.77      9.04 o 
   1  11  16        3.02        1.92      5.60 o 
   2  11  16        2.17        0.10      5.21 o 
   3  11  16        7.32       11.11      6.02 o 
   4  11  16        2.92        6.36      6.05 o 
   0  12  16        5.99        4.10      8.81 o 
   1  12  16        2.34        0.58      5.84 o 
   2  12  16        1.63       -0.53      4.83 o 
   3  12  16        4.32        8.28      6.34 o 
   0  13  16        0.03        0.19      8.46 o 
   1  13  16        3.92       -0.05      6.94 o 
   2  13  16        2.63        0.45      5.91 o 
   0  14  16        0.98        6.03      9.33 o 
   1  14  16        1.96       -1.41      6.28 o 
   1   0  17       98.98      102.62     12.69 o 
   2   0  17      163.21      176.99     22.52 o 
   3   0  17        0.62       -3.74      6.09 o 
   4   0  17       11.93       13.55      9.04 o 
   5   0  17        5.37       11.46      9.15 o 
   6   0  17        7.47        4.58     10.44 o 
   1   1  17       18.43       19.78      4.50 o 
   2   1  17      167.49      204.99     13.48 o 
   3   1  17        2.88        6.25      4.90 o 
   4   1  17        3.45        7.92      5.82 o 
   5   1  17        0.02       -0.38      6.35 o 
   6   1  17        1.31        3.09      6.99 o 
   0   2  17        1.43        8.57      3.64 o 
   1   2  17       37.71       30.11      5.56 o 
   2   2  17       29.36       31.77      6.32 o 
   3   2  17       31.10       23.94      6.39 o 
   4   2  17       63.89       72.07     13.81 o 
   5   2  17        2.66        5.10      6.42 o 
   6   2  17        0.16       -3.52      6.02 o 
   0   3  17       98.32      115.07     12.82 o 
   1   3  17      157.30      155.58      8.66 o 
   2   3  17       40.21       38.44      6.93 o 
   3   3  17       22.71       20.58      6.34 o 
   4   3  17       14.88       11.56      5.94 o 
   5   3  17        2.36        1.35      5.77 o 
   6   3  17        1.89        2.09      6.46 o 
   0   4  17       28.98       35.81     10.22 o 
   1   4  17       23.47       19.09      4.25 o 
   2   4  17        9.06        8.34      4.42 o 
   3   4  17       22.63       28.28      6.51 o 
   4   4  17        6.45        7.04      5.63 o 
   5   4  17        1.58        2.57      5.71 o 
   6   4  17        0.14       -4.84      6.99 o 
   0   5  17      224.42      202.50     23.62 o 
   1   5  17       15.23       11.98      4.15 o 
   2   5  17       10.41        7.09      3.76 o 
   3   5  17       12.38        7.74      5.62 o 
   4   5  17       10.55        7.12      5.57 o 
   5   5  17       12.42       18.05      7.91 o 
   0   6  17       96.63      114.80     14.30 o 
   1   6  17       42.87       48.84      6.44 o 
   2   6  17        3.77        3.25      3.85 o 
   3   6  17        8.20        5.84      5.44 o 
   4   6  17        4.91        5.04      5.68 o 
   5   6  17        3.31        4.11      7.43 o 
   0   7  17       79.65       91.20     13.35 o 
   1   7  17        4.97        2.64      4.08 o 
   2   7  17        5.77        9.75      4.39 o 
   3   7  17        0.06       -0.72      4.23 o 
   4   7  17        7.82       14.11      7.81 o 
   5   7  17        8.21        3.53      7.27 o 
   0   8  17        0.00        0.59      6.12 o 
   1   8  17       27.77       30.79      6.33 o 
   2   8  17       19.85       22.50      6.16 o 
   3   8  17        0.17        3.00      4.85 o 
   4   8  17        2.91       -3.87      6.36 o 
   5   8  17        5.61        6.37      7.69 o 
   0   9  17        1.01       -5.34      5.34 o 
   1   9  17        0.11        3.15      5.33 o 
   2   9  17        7.28        6.61      5.29 o 
   3   9  17        7.82        7.24      5.78 o 
   4   9  17        1.50       -1.28      6.94 o 
   0  10  17        1.28       -5.33      5.73 o 
   1  10  17        0.11        0.67      5.14 o 
   2  10  17        6.13        6.88      5.08 o 
   3  10  17        0.60        7.28      5.98 o 
   4  10  17        2.87        6.23      7.54 o 
   0  11  17       19.69       20.49     19.35 o 
   1  11  17       10.84       17.83      6.78 o 
   2  11  17        0.52       -1.12      5.21 o 
   3  11  17       13.16       16.04      6.70 o 
   0  12  17        0.19        2.41      9.32 o 
   1  12  17        5.97        6.01      6.89 o 
   2  12  17        3.73        7.47      6.39 o 
   3  12  17        0.65        2.27      6.13 o 
   0  13  17        2.50        9.07     10.50 o 
   1  13  17        1.16        3.09      7.19 o 
   0   0  18      447.96      407.56     21.18 o 
   1   0  18       69.75      103.51     21.99 o 
   2   0  18        9.78        6.54      6.95 o 
   3   0  18        0.17        4.19      8.73 o 
   4   0  18        8.43        3.40      8.21 o 
   5   0  18        2.73        3.40      8.51 o 
   0   1  18      196.74      192.17     13.26 o 
   1   1  18        1.46        9.44      4.09 o 
   2   1  18       49.25       59.14      8.16 o 
   3   1  18       25.56       28.61      7.28 o 
   4   1  18        3.82        0.80      5.62 o 
   5   1  18       13.91       18.82      7.73 o 
   0   2  18       45.29       50.97      8.41 o 
   1   2  18        2.15       21.58      5.61 o 
   2   2  18       11.42       13.52      5.02 o 
   3   2  18       11.99       14.61      6.52 o 
   4   2  18        4.69        6.98      6.03 o 
   5   2  18        0.51        0.27      6.46 o 
   0   3  18      295.34      255.15     27.04 o 
   1   3  18       19.16       19.49      4.26 o 
   2   3  18        0.20        3.30      4.76 o 
   3   3  18       45.73       60.34      9.06 o 
   4   3  18        2.33       -2.80      5.38 o 
   5   3  18       10.80        8.91      6.94 o 
   0   4  18        2.01        2.38      5.52 o 
   1   4  18       88.74       86.53      7.36 o 
   2   4  18       32.83       25.03      5.63 o 
   3   4  18        0.43        0.13      5.12 o 
   4   4  18       13.22       12.57      6.85 o 
   5   4  18        2.52       -1.68      6.26 o 
   0   5  18        0.16       -0.11      5.19 o 
   1   5  18       17.91       10.91      4.69 o 
   2   5  18        3.20        4.93      4.35 o 
   3   5  18        4.71       13.86      6.22 o 
   4   5  18        0.92        4.35      6.06 o 
   5   5  18        1.26        3.64      7.63 o 
   0   6  18        0.23        3.74      5.84 o 
   1   6  18       25.53       19.44      5.51 o 
   2   6  18       14.66       15.57      4.82 o 
   3   6  18       10.28       10.48      5.53 o 
   4   6  18        1.32       -0.84      5.66 o 
   5   6  18        0.01       -0.37      7.65 o 
   0   7  18      122.80      111.54     14.64 o 
   1   7  18       10.17        4.41      4.31 o 
   2   7  18        2.36       -1.42      4.05 o 
   3   7  18        7.08        8.19      7.10 o 
   4   7  18        1.88       -3.01      6.67 o 
   0   8  18       41.50       29.36      9.38 o 
   1   8  18       28.64       24.40      6.07 o 
   2   8  18       14.58       24.56      6.81 o 
   3   8  18        1.30       -0.18      6.24 o 
   4   8  18        7.27        8.72      7.89 o 
   0   9  18        9.71        6.07      7.18 o 
   1   9  18        0.37       -4.04      4.59 o 
   2   9  18        5.79        6.68      5.72 o 
   3   9  18        2.72       10.00      7.37 o 
   4   9  18        3.43        4.79      7.73 o 
   0  10  18       11.06       20.28     11.26 o 
   1  10  18       12.27       18.05      6.95 o 
   2  10  18        2.42        2.81      5.16 o 
   3  10  18        5.94        4.00      6.11 o 
   0  11  18        0.01        3.24      8.57 o 
   1  11  18        7.73        9.59      7.10 o 
   2  11  18        2.99        3.40      5.87 o 
   3  11  18        0.17        0.33      6.21 o 
   0  12  18        0.03       -1.22      9.00 o 
   1  12  18        0.80       -3.00      6.30 o 
   2  12  18        0.26        5.30      6.57 o 
   1   0  19      270.18      288.82     19.00 o 
   2   0  19        6.06        5.94      7.11 o 
   3   0  19        3.33       -1.68      7.11 o 
   4   0  19        3.58       -0.46      8.64 o 
   5   0  19        5.25        4.25      9.11 o 
   0   1  19       80.91       99.76     14.17 o 
   1   1  19       17.60       22.38      5.67 o 
   2   1  19       25.48       27.38      6.40 o 
   3   1  19       24.39       21.84      6.69 o 
   4   1  19       14.27       14.27      7.27 o 
   5   1  19        1.86        2.81      7.05 o 
   0   2  19       15.41       18.23      9.68 o 
   1   2  19      291.36      321.57     15.01 o 
   2   2  19       55.29       67.87      8.89 o 
   3   2  19       76.92       90.01     10.76 o 
   4   2  19        1.08        5.02      6.25 o 
   5   2  19        8.73       10.54      7.19 o 
   0   3  19       25.72       25.25      7.57 o 
   1   3  19        4.00        8.53      4.66 o 
   2   3  19       37.46       39.36      7.77 o 
   3   3  19        9.12        8.88      5.93 o 
   4   3  19       11.94       11.97      6.86 o 
   5   3  19        1.73       -0.61      6.68 o 
   0   4  19        5.52        2.41      5.56 o 
   1   4  19        1.14        4.75      4.68 o 
   2   4  19        3.26        2.58      4.54 o 
   3   4  19        8.25        7.25      5.91 o 
   4   4  19        3.51        3.13      5.66 o 
   5   4  19        3.76       -6.50      6.50 o 
   0   5  19        0.02        7.34      5.76 o 
   1   5  19       16.75       18.93      6.54 o 
   2   5  19       25.91       20.34      6.01 o 
   3   5  19        4.54        8.04      5.93 o 
   4   5  19        1.16        4.13      5.96 o 
   5   5  19        3.05        6.70      8.43 o 
   0   6  19        1.20       -2.62      5.77 o 
   1   6  19        8.26        5.46      4.30 o 
   2   6  19        1.65        1.65      4.78 o 
   3   6  19       18.96       17.94      6.64 o 
   4   6  19        3.18       -0.16      6.97 o 
   0   7  19       39.09       37.23     10.09 o 
   1   7  19        2.23        4.53      4.75 o 
   2   7  19        6.29        5.75      6.84 o 
   3   7  19        1.53        3.96      6.13 o 
   4   7  19        1.12        0.11      7.20 o 
   0   8  19        1.62        0.05      6.47 o 
   1   8  19       11.60       10.11      5.54 o 
   2   8  19        2.68        0.96      6.37 o 
   3   8  19       11.05        7.66      8.01 o 
   4   8  19        2.01       -2.60      7.68 o 
   0   9  19       10.54       12.66      8.37 o 
   1   9  19        6.09        8.68      6.30 o 
   2   9  19        0.50        5.29      6.22 o 
   3   9  19        5.98        3.19      7.92 o 
   0  10  19        0.31        2.65      9.81 o 
   1  10  19        0.89        2.35      5.82 o 
   2  10  19        0.68       -0.64      5.75 o 
   3  10  19        2.08        5.47      8.07 o 
   0  11  19       13.86       14.60     13.68 o 
   1  11  19        3.28       -4.80      6.27 o 
   2  11  19        6.84        6.50      6.48 o 
   0   0  20        7.01       11.58      8.61 o 
   1   0  20        1.59        9.19      9.54 o 
   2   0  20        0.04       -4.25      6.10 o 
   3   0  20       15.57       11.78      8.75 o 
   4   0  20        9.93       17.09     10.49 o 
   5   0  20        0.54        1.54     10.68 o 
   0   1  20      103.52      106.03     15.35 o 
   1   1  20       18.78       25.33      7.98 o 
   2   1  20        2.60        7.73      5.44 o 
   3   1  20        4.28        6.60      6.11 o 
   4   1  20        3.61       10.48      7.30 o 
   5   1  20        1.34       -1.81      6.88 o 
   0   2  20       18.90       16.38     10.13 o 
   1   2  20       16.05       19.08      5.19 o 
   2   2  20       11.14       21.09      6.10 o 
   3   2  20        1.79        6.03      5.73 o 
   4   2  20        2.26        4.26      6.54 o 
   0   3  20        0.55        3.68      8.27 o 
   1   3  20       45.94       45.97      7.77 o 
   2   3  20       40.79       43.29      9.26 o 
   3   3  20        1.33        1.65      5.78 o 
   4   3  20        0.67        3.12      6.56 o 
   0   4  20        2.36       -6.20      6.20 o 
   1   4  20       23.84       35.40      7.54 o 
   2   4  20       22.70       21.57      6.45 o 
   3   4  20        7.75        3.12      5.82 o 
   4   4  20        0.74       -3.58      5.85 o 
   0   5  20        0.13        1.76      5.71 o 
   1   5  20        2.93        4.80      5.23 o 
   2   5  20        8.95        2.82      4.97 o 
   3   5  20       18.90       18.44      7.00 o 
   4   5  20        4.08        5.33      6.92 o 
   0   6  20       22.60       11.54      7.78 o 
   1   6  20       12.39        8.26      5.88 o 
   2   6  20        7.70        3.55      6.54 o 
   3   6  20        3.72       -0.62      5.90 o 
   4   6  20        0.83       -1.58      7.02 o 
   0   7  20        3.36        2.00      6.12 o 
   1   7  20        4.20       -1.72      5.21 o 
   2   7  20        0.13        3.13      6.94 o 
   3   7  20        7.93        5.86      7.73 o 
   0   8  20        0.30        0.83      6.86 o 
   1   8  20        0.08       -4.30      5.77 o 
   2   8  20        1.87        3.35      6.69 o 
   3   8  20        4.91        1.84      8.32 o 
   0   9  20        0.29        5.12      9.32 o 
   1   9  20        0.42        2.76      5.99 o 
   2   9  20        2.42        4.06      7.09 o 
   0  10  20        3.86        9.00     10.75 o 
   1  10  20        6.64        6.70      7.04 o 
   2  10  20        5.82       11.34      8.38 o 
   1   0  21        0.78        2.17      8.52 o 
   2   0  21       22.21       23.68     13.11 o 
   3   0  21       20.84       25.21     13.72 o 
   4   0  21        9.54        6.95     14.36 o 
   0   1  21       11.34       22.26     10.66 o 
   1   1  21       24.35       23.18      8.61 o 
   2   1  21       32.86       37.13      8.69 o 
   3   1  21       12.83       23.52      7.26 o 
   4   1  21        0.36        7.59      7.22 o 
   0   2  21        1.53        8.45      9.14 o 
   1   2  21       28.60       21.50      6.94 o 
   2   2  21       30.10       46.22      9.08 o 
   3   2  21       18.74       17.35      6.99 o 
   4   2  21        7.23       12.86      7.62 o 
   0   3  21        2.86        5.63      9.11 o 
   1   3  21       13.20       18.90      6.33 o 
   2   3  21       47.00       53.41      9.01 o 
   3   3  21        4.97        0.51      6.86 o 
   4   3  21        4.69        4.33      6.67 o 
   0   4  21        4.13        4.42      8.63 o 
   1   4  21       15.75       16.25      7.40 o 
   2   4  21        8.95       13.19      6.27 o 
   3   4  21        6.46        4.30      6.73 o 
   4   4  21        9.08       11.90      7.39 o 
   0   5  21        7.69       13.05     10.00 o 
   1   5  21       10.12       10.67      6.22 o 
   2   5  21       13.14       21.09      7.46 o 
   3   5  21        1.97       -0.98      6.23 o 
   0   6  21        0.00       -1.04      9.63 o 
   1   6  21        3.85        2.38      5.24 o 
   2   6  21        1.00        3.35      6.98 o 
   3   6  21        8.69        4.18      6.68 o 
   0   7  21        7.59        8.18      9.74 o 
   1   7  21        0.04        2.70      6.68 o 
   2   7  21        1.96        3.72      7.55 o 
   3   7  21        3.53        7.55      8.54 o 
   0   8  21       12.77       13.56     11.03 o 
   1   8  21        4.12        8.84      7.28 o 
   2   8  21        1.96       -3.88      7.56 o 
   0   9  21        3.67        4.95      9.35 o 
   1   9  21        8.83       10.76      7.55 o 
   0   0  22       32.69       23.52     12.27 o 
   1   0  22        0.44        0.72      8.68 o 
   2   0  22        9.17        6.86     10.10 o 
   3   0  22        7.71       19.20     13.20 o 
   0   1  22       25.40       24.28      9.98 o 
   1   1  22       12.49       12.21      6.80 o 
   2   1  22        5.18        4.64      6.99 o 
   3   1  22        3.61        3.70      6.97 o 
   0   2  22       10.16       10.01      9.14 o 
   1   2  22        2.90       -0.13      5.47 o 
   2   2  22        1.61        4.65      7.26 o 
   3   2  22        3.15        3.50      7.40 o 
   0   3  22        6.64        5.83      9.18 o 
   1   3  22        0.27        1.53      6.18 o 
   2   3  22        4.72        5.51      6.94 o 
   3   3  22        5.81        2.31      7.23 o 
   0   4  22        1.36       -6.63      8.03 o 
   1   4  22       14.95        6.87      6.46 o 
   2   4  22       12.74       14.48      7.09 o 
   3   4  22        1.15       -2.88      6.87 o 
   0   5  22        0.46        0.19      8.81 o 
   1   5  22        0.32        1.84      6.56 o 
   2   5  22        5.15       10.02      8.52 o 
   3   5  22        4.24        6.13      7.02 o 
   0   6  22        0.00        1.43      9.80 o 
   1   6  22        1.29        2.03      6.61 o 
   2   6  22        2.37        4.39      7.45 o 
   0   7  22        0.03       -2.87      8.25 o 
   1   7  22        2.19        8.54      8.53 o 
   2   7  22        2.09       -6.82      6.82 o 
   0   8  22        6.20       14.16     16.61 o 
   1   8  22        0.08       -6.35      7.48 o 
   1   0  23        0.31       -1.73      8.97 o 
   2   0  23        2.83        5.32     11.47 o 
   0   1  23        2.55       -1.98      7.44 o 
   1   1  23        1.64        7.82      6.09 o 
   2   1  23        4.39        2.47      7.39 o 
   0   2  23        2.73        7.21      9.80 o 
   1   2  23        1.42       -2.83      5.80 o 
   2   2  23        3.97        4.59      7.77 o 
   0   3  23        0.17       -5.33      8.41 o 
   1   3  23        0.60        2.66      6.71 o 
   2   3  23        2.15       10.94      7.07 o 
   0   4  23        4.11        9.28     10.16 o 
   1   4  23        6.12        3.38      6.02 o 
   2   4  23        3.29        3.14      6.62 o 
   0   5  23        0.00       -0.70      9.74 o 
   1   5  23        5.71       12.42      6.99 o 
   0   6  23        0.00       -8.22      8.81 o 
   1   6  23        0.49       -2.51      7.43 o 
   0   0  24        9.40        0.38     15.10 o 
   1   0  24        2.63       -0.01      7.87 o 
   0   1  24        1.19        3.10      8.34 o 
   1   1  24        0.43       -1.25      6.01 o 
   0   2  24        2.15        5.00      8.32 o 
   1   2  24        2.71        5.29      7.60 o 
   0   3  24        0.17        2.46      9.72 o 
                                                 
