# Supplementary material for: n-Propyl 2,3,4,6-tetra-O-acetyl-β-d-glucopyran­oside
Source: Acta Crystallogr Sect E Struct Rep Online. 2013 Jan 4;69(Pt 2):o158. doi: 10.1107/S1600536812051495 (PMC3569225; doi:10.1107/S1600536812051495)
Supplement: Supplementary file 3 [file e-69-0o158-Isup3.mol]

n-propanol.cdx
  ChemDraw10291214362D

 27 27  0  0  0  0  0  0  0  0999 V2000
    0.4347    0.3375    0.0000 O   0  0  0  0  0  0  0  0  0  0  0  0
    1.0312   -0.6998    0.0000 C   0  0  0  0  0  0  0  0  0  0  0  0
   -1.8714    0.3375    0.0000 C   0  0  0  0  0  0  0  0  0  0  0  0
   -0.7206    0.0058    0.0000 C   0  0  0  0  0  0  0  0  0  0  0  0
   -2.5800   -0.0873    0.0000 O   0  0  0  0  0  0  0  0  0  0  0  0
   -2.0810   -0.5179    0.0000 O   0  0  0  0  0  0  0  0  0  0  0  0
    0.3610   -1.1002    0.0000 O   0  0  0  0  0  0  0  0  0  0  0  0
   -1.4058    0.4671    0.0000 C   0  0  0  0  0  0  0  0  0  0  0  0
    1.8314   -0.5019    0.0000 O   0  0  0  0  0  0  0  0  0  0  0  0
   -0.1182   -0.3710    0.0000 C   0  0  0  0  0  0  0  0  0  0  0  0
   -1.2778   -0.6998    0.0000 C   0  0  0  0  0  0  0  0  0  0  0  0
   -1.4058    1.2920    0.0000 O   0  0  0  0  0  0  0  0  0  0  0  0
    0.7735   -1.8146    0.0000 C   0  0  0  0  0  0  0  0  0  0  0  0
    0.3625   -2.5266    0.0000 C   0  0  0  0  0  0  0  0  0  0  0  0
    1.5957   -1.8146    0.0000 O   0  0  0  0  0  0  0  0  0  0  0  0
   -2.6392   -1.1216    0.0000 C   0  0  0  0  0  0  0  0  0  0  0  0
   -3.4410   -0.9400    0.0000 C   0  0  0  0  0  0  0  0  0  0  0  0
   -2.3955   -1.9068    0.0000 O   0  0  0  0  0  0  0  0  0  0  0  0
   -3.2986    0.3121    0.0000 C   0  0  0  0  0  0  0  0  0  0  0  0
   -4.0038   -0.1106    0.0000 C   0  0  0  0  0  0  0  0  0  0  0  0
   -3.3121    1.1341    0.0000 O   0  0  0  0  0  0  0  0  0  0  0  0
   -0.6913    1.7045    0.0000 C   0  0  0  0  0  0  0  0  0  0  0  0
   -0.6913    2.5266    0.0000 O   0  0  0  0  0  0  0  0  0  0  0  0
    0.0206    1.2934    0.0000 C   0  0  0  0  0  0  0  0  0  0  0  0
    2.6283   -0.2884    0.0000 C   0  0  0  0  0  0  0  0  0  0  0  0
    3.2097   -0.8697    0.0000 C   0  0  0  0  0  0  0  0  0  0  0  0
    4.0038   -0.6569    0.0000 C   0  0  0  0  0  0  0  0  0  0  0  0
  1  2  1  0      
  2 10  1  1      
  3 11  1  1      
  3  4  1  0      
  1  4  1  0      
  3  5  1  0      
  6 11  1  0      
  7 10  1  0      
  4  8  1  0      
  2  9  1  0      
 10 11  1  1      
  8 12  1  0      
  7 13  1  0      
 13 14  1  0      
 13 15  2  0      
  6 16  1  0      
 16 17  1  0      
 16 18  2  0      
  5 19  1  0      
 19 20  1  0      
 19 21  2  0      
 12 22  1  0      
 22 23  2  0      
 22 24  1  0      
  9 25  1  0      
 25 26  1  0      
 26 27  1  0      
M  END
